# Supplementary material for: Fine‐scale environmentally associated spatial structure of lumpfish (Cyclopterus lumpus) across the Northwest Atlantic
Source: Evol Appl. 2023 Sep 5;16(9):1619–36. doi: 10.1111/eva.13590 (PMC10519416; doi:10.1111/eva.13590)
Supplement: Supplementary file 1 — Data S1: [file EVA-16-1619-s001.zip]

Archive with 5 entries (5 files):
- Langille_etal_2023_SupplementaryInformation1to11.docx
- S10_pvals_with95%CI.txt
- S2a_Lumpfish_GULFonly_NJtree_supportvalues.newick
- S4a_LumpfishOutleirLoci-SNParray.txt
- S4b_LumpfishOutleirLoci-WGSdata.txt
