# Supplementary material for: Fine‐scale environmentally associated spatial structure of lumpfish (Cyclopterus lumpus) across the Northwest Atlantic
Source: Evol Appl. 2023 Sep 5;16(9):1619–36. doi: 10.1111/eva.13590 (PMC10519416; doi:10.1111/eva.13590)
Supplement: Supplementary file 1 — Data S1: [file EVA-16-1619-s001.zip › S10_pvals_with95%CI.txt]

Fst values from SNP array data with all sites included.
 BAI BHbr BIM CA US1 CHA COH FBM FTN GBC GRE MSB MUG NIP NMS PPG S3P SPA TE1 TE2 TE3 TNR TWI US2 WIT WLN
BAI *
BHbr 0.97852+-0.0049 *
BIM 0.00000+-0.0000 0.00000+-0.0000 *
CA 0.00000+-0.0000 0.08496+-0.0090 0.00000+-0.0000 *
US1 0.00000+-0.0000 0.00000+-0.0000 0.00586+-0.0022 0.00000+-0.0000 *
CHA 0.00000+-0.0000 0.00000+-0.0000 0.00000+-0.0000 0.09863+-0.0112 0.00000+-0.0000 *
COH 0.00000+-0.0000 0.00000+-0.0000 0.00000+-0.0000 0.01074+-0.0033 0.00000+-0.0000 0.00000+-0.0000 *
FBM 0.00000+-0.0000 0.00000+-0.0000 0.00977+-0.0029 0.00000+-0.0000 0.00000+-0.0000 0.00000+-0.0000 0.00000+-0.0000 *
FTN 0.00000+-0.0000 0.02051+-0.0047 0.00000+-0.0000 0.00488+-0.0020 0.00000+-0.0000 0.00000+-0.0000 0.00000+-0.0000 0.00000+-0.0000 *
GBC 0.00000+-0.0000 0.00391+-0.0019 0.00000+-0.0000 0.02930+-0.0064 0.00000+-0.0000 0.29785+-0.0135 0.00000+-0.0000 0.00000+-0.0000 0.00000+-0.0000 *
GRE 0.00000+-0.0000 0.01367+-0.0031 0.00000+-0.0000 0.18652+-0.0086 0.00000+-0.0000 0.01855+-0.0041 0.00000+-0.0000 0.00000+-0.0000 0.00098+-0.0010 0.10449+-0.0092 *
MSB 0.00000+-0.0000 0.00000+-0.0000 0.00098+-0.0010 0.00000+-0.0000 0.00000+-0.0000 0.00000+-0.0000 0.00000+-0.0000 0.00000+-0.0000 0.00000+-0.0000 0.00000+-0.0000 0.00000+-0.0000 *
MUG 0.00000+-0.0000 0.04004+-0.0055 0.00000+-0.0000 0.22559+-0.0141 0.00000+-0.0000 0.08789+-0.0088 0.00195+-0.0014 0.00000+-0.0000 0.00000+-0.0000 0.29785+-0.0136 0.41406+-0.0151 0.00000+-0.0000 *
NIP 0.00000+-0.0000 0.00000+-0.0000 0.00000+-0.0000 0.09277+-0.0090 0.00000+-0.0000 0.14844+-0.0120 0.00000+-0.0000 0.00000+-0.0000 0.00000+-0.0000 0.08008+-0.0100 0.00684+-0.0023 0.00000+-0.0000 0.13281+-0.0117 *
NMS 0.00000+-0.0000 0.00000+-0.0000 0.00000+-0.0000 0.00000+-0.0000 0.00000+-0.0000 0.00000+-0.0000 0.00000+-0.0000 0.00000+-0.0000 0.00000+-0.0000 0.00000+-0.0000 0.00000+-0.0000 0.00000+-0.0000 0.00000+-0.0000 0.00000+-0.0000 *
PPG 0.00000+-0.0000 0.00000+-0.0000 0.02832+-0.0049 0.00000+-0.0000 0.00000+-0.0000 0.00000+-0.0000 0.00000+-0.0000 0.00000+-0.0000 0.00000+-0.0000 0.00000+-0.0000 0.00000+-0.0000 0.00000+-0.0000 0.00000+-0.0000 0.00000+-0.0000 0.00000+-0.0000 *
S3P 0.00293+-0.0016 0.03223+-0.0051 0.00000+-0.0000 0.72949+-0.0150 0.00000+-0.0000 0.01758+-0.0046 0.24316+-0.0132 0.00000+-0.0000 0.16113+-0.0110 0.05957+-0.0076 0.64355+-0.0111 0.00000+-0.0000 0.56641+-0.0162 0.07617+-0.0100 0.00000+-0.0000 0.00000+-0.0000 *
SPA 0.00000+-0.0000 0.00000+-0.0000 0.00000+-0.0000 0.00000+-0.0000 0.00000+-0.0000 0.00000+-0.0000 0.00000+-0.0000 0.00000+-0.0000 0.00000+-0.0000 0.00000+-0.0000 0.00000+-0.0000 0.00000+-0.0000 0.00000+-0.0000 0.00000+-0.0000 0.00195+-0.0014 0.00000+-0.0000 0.00000+-0.0000 *
TE1 0.00000+-0.0000 0.00000+-0.0000 0.00000+-0.0000 0.00977+-0.0029 0.00000+-0.0000 0.00000+-0.0000 0.00000+-0.0000 0.00000+-0.0000 0.00000+-0.0000 0.00000+-0.0000 0.00000+-0.0000 0.00000+-0.0000 0.00000+-0.0000 0.00000+-0.0000 0.00000+-0.0000 0.00000+-0.0000 0.00879+-0.0029 0.00000+-0.0000 *
TE2 0.00000+-0.0000 0.00000+-0.0000 0.00000+-0.0000 0.00879+-0.0025 0.00000+-0.0000 0.00000+-0.0000 0.00000+-0.0000 0.00000+-0.0000 0.00000+-0.0000 0.00000+-0.0000 0.00000+-0.0000 0.00000+-0.0000 0.00000+-0.0000 0.00000+-0.0000 0.00000+-0.0000 0.00000+-0.0000 0.02637+-0.0054 0.00000+-0.0000 0.38379+-0.0180 *
TE3 0.00000+-0.0000 0.00000+-0.0000 0.00000+-0.0000 0.00000+-0.0000 0.00000+-0.0000 0.00000+-0.0000 0.00000+-0.0000 0.00000+-0.0000 0.00000+-0.0000 0.00000+-0.0000 0.00000+-0.0000 0.00000+-0.0000 0.00000+-0.0000 0.00000+-0.0000 0.00000+-0.0000 0.00000+-0.0000 0.00000+-0.0000 0.00000+-0.0000 0.27539+-0.0128 0.01465+-0.0042 *
TNR 0.00000+-0.0000 0.00000+-0.0000 0.00000+-0.0000 0.00000+-0.0000 0.00000+-0.0000 0.00000+-0.0000 0.00000+-0.0000 0.00000+-0.0000 0.00000+-0.0000 0.00000+-0.0000 0.00000+-0.0000 0.00000+-0.0000 0.00000+-0.0000 0.00000+-0.0000 0.08398+-0.0087 0.00000+-0.0000 0.00000+-0.0000 0.00000+-0.0000 0.00000+-0.0000 0.00000+-0.0000 0.00000+-0.0000 *
TWI 0.00000+-0.0000 0.00000+-0.0000 0.00000+-0.0000 0.24609+-0.0146 0.00000+-0.0000 0.04492+-0.0050 0.00195+-0.0014 0.00000+-0.0000 0.00000+-0.0000 0.66992+-0.0127 0.29102+-0.0183 0.00000+-0.0000 0.79492+-0.0117 0.12012+-0.0074 0.00000+-0.0000 0.00000+-0.0000 0.37500+-0.0191 0.00000+-0.0000 0.00000+-0.0000 0.00000+-0.0000 0.00000+-0.0000 0.00000+-0.0000 *
US2 0.00000+-0.0000 0.00000+-0.0000 0.02637+-0.0046 0.00000+-0.0000 0.00000+-0.0000 0.00000+-0.0000 0.00000+-0.0000 0.49902+-0.0162 0.00000+-0.0000 0.00000+-0.0000 0.00000+-0.0000 0.00488+-0.0020 0.00000+-0.0000 0.00000+-0.0000 0.00000+-0.0000 0.00000+-0.0000 0.00000+-0.0000 0.00000+-0.0000 0.00000+-0.0000 0.00000+-0.0000 0.00000+-0.0000 0.00000+-0.0000 0.00000+-0.0000 *
WIT 0.00000+-0.0000 0.00000+-0.0000 0.00000+-0.0000 0.04785+-0.0064 0.00000+-0.0000 0.01270+-0.0039 0.00000+-0.0000 0.00000+-0.0000 0.00000+-0.0000 0.01074+-0.0036 0.04395+-0.0066 0.00000+-0.0000 0.69727+-0.0144 0.00293+-0.0016 0.00000+-0.0000 0.00000+-0.0000 0.57910+-0.0158 0.00000+-0.0000 0.00000+-0.0000 0.00000+-0.0000 0.00000+-0.0000 0.00000+-0.0000 0.28418+-0.0142 0.00000+-0.0000 *
WLN 0.00000+-0.0000 0.00000+-0.0000 0.00000+-0.0000 0.13086+-0.0080 0.00000+-0.0000 0.17871+-0.0106 0.15234+-0.0130 0.00000+-0.0000 0.00000+-0.0000 0.14062+-0.0093 0.02344+-0.0050 0.00000+-0.0000 0.63770+-0.0152 0.13770+-0.0106 0.00000+-0.0000 0.00000+-0.0000 0.42578+-0.0178 0.00000+-0.0000 0.00000+-0.0000 0.00000+-0.0000 0.00000+-0.0000 0.00000+-0.0000 0.72168+-0.0167 0.00000+-0.0000 0.12305+-0.0096 *


Fst values from SNP array data with all individuals that cluster in the secondary northern group removed.
 BAI BHbr BIM CA CHA COH FBM FTN GBC GRE MSB MUG NIP PPG S3P TE1 TE2 TE3 TWI US1 US2 WIT WLN
BAI     *
BHbr 0.97754+-0.0043     *
BIM 0.00000+-0.0000 0.00000+-0.0000     *
CA 0.00977+-0.0033 0.22656+-0.0153 0.00000+-0.0000     *
CHA 0.00000+-0.0000 0.00195+-0.0014 0.00000+-0.0000 0.20117+-0.0130     *
COH 0.00000+-0.0000 0.00000+-0.0000 0.00000+-0.0000 0.04004+-0.0075 0.00000+-0.0000     *
FBM 0.00000+-0.0000 0.00000+-0.0000 0.01465+-0.0042 0.00000+-0.0000 0.00000+-0.0000 0.00000+-0.0000     *
FTN 0.00000+-0.0000 0.01172+-0.0033 0.00000+-0.0000 0.01270+-0.0046 0.02832+-0.0049 0.00000+-0.0000 0.00000+-0.0000     *
GBC 0.00000+-0.0000 0.07715+-0.0099 0.00000+-0.0000 0.09668+-0.0116 0.13281+-0.0092 0.00000+-0.0000 0.00000+-0.0000 0.32617+-0.0162     *
GRE 0.00000+-0.0000 0.01465+-0.0037 0.00000+-0.0000 0.26953+-0.0150 0.12598+-0.0101 0.00000+-0.0000 0.00000+-0.0000 0.00000+-0.0000 0.42871+-0.0131     *
MSB 0.00000+-0.0000 0.00000+-0.0000 0.00098+-0.0010 0.00000+-0.0000 0.00000+-0.0000 0.00000+-0.0000 0.00098+-0.0010 0.00000+-0.0000 0.00000+-0.0000 0.00000+-0.0000     *
MUG 0.00000+-0.0000 0.05859+-0.0078 0.00000+-0.0000 0.23926+-0.0163 0.09961+-0.0078 0.00098+-0.0010 0.00000+-0.0000 0.00293+-0.0016 0.67480+-0.0113 0.45703+-0.0150 0.00000+-0.0000     *
NIP 0.00000+-0.0000 0.00000+-0.0000 0.00000+-0.0000 0.16113+-0.0135 0.09375+-0.0082 0.00000+-0.0000 0.00000+-0.0000 0.00000+-0.0000 0.02930+-0.0064 0.03027+-0.0049 0.00000+-0.0000 0.43652+-0.0175     *
PPG 0.00000+-0.0000 0.00000+-0.0000 0.01855+-0.0041 0.00000+-0.0000 0.00000+-0.0000 0.00000+-0.0000 0.00000+-0.0000 0.00000+-0.0000 0.00000+-0.0000 0.00000+-0.0000 0.00000+-0.0000 0.00000+-0.0000 0.00000+-0.0000     *
S3P 0.00391+-0.0019 0.00977+-0.0029 0.00000+-0.0000 0.73535+-0.0102 0.13086+-0.0109 0.11621+-0.0084 0.00000+-0.0000 0.07422+-0.0085 0.14941+-0.0116 0.56055+-0.0158 0.00000+-0.0000 0.55762+-0.0135 0.28711+-0.0151 0.00000+-0.0000     *
TE1 0.00000+-0.0000 0.00000+-0.0000 0.00000+-0.0000 0.01562+-0.0034 0.00000+-0.0000 0.00000+-0.0000 0.00000+-0.0000 0.00000+-0.0000 0.00000+-0.0000 0.00000+-0.0000 0.00000+-0.0000 0.00000+-0.0000 0.00098+-0.0010 0.00000+-0.0000 0.00977+-0.0029     *
TE2 0.00000+-0.0000 0.00000+-0.0000 0.00000+-0.0000 0.01660+-0.0037 0.00000+-0.0000 0.00000+-0.0000 0.00000+-0.0000 0.00000+-0.0000 0.00000+-0.0000 0.00000+-0.0000 0.00000+-0.0000 0.00000+-0.0000 0.00000+-0.0000 0.00000+-0.0000 0.01660+-0.0039 0.38574+-0.0140     *
TE3 0.00000+-0.0000 0.00000+-0.0000 0.00000+-0.0000 0.00195+-0.0014 0.00000+-0.0000 0.00000+-0.0000 0.00000+-0.0000 0.00000+-0.0000 0.00000+-0.0000 0.00000+-0.0000 0.00000+-0.0000 0.00000+-0.0000 0.00000+-0.0000 0.00000+-0.0000 0.00000+-0.0000 0.28125+-0.0148 0.01367+-0.0037     *
TWI 0.00000+-0.0000 0.00781+-0.0028 0.00000+-0.0000 0.13672+-0.0101 0.01367+-0.0039 0.00000+-0.0000 0.00000+-0.0000 0.00000+-0.0000 0.71484+-0.0135 0.27246+-0.0156 0.00000+-0.0000 0.70801+-0.0152 0.03711+-0.0054 0.00000+-0.0000 0.15527+-0.0121 0.00000+-0.0000 0.00000+-0.0000 0.00000+-0.0000     *
US1 0.00000+-0.0000 0.00000+-0.0000 0.00000+-0.0000 0.00000+-0.0000 0.00000+-0.0000 0.00000+-0.0000 0.00000+-0.0000 0.00000+-0.0000 0.00000+-0.0000 0.00000+-0.0000 0.00000+-0.0000 0.00000+-0.0000 0.00000+-0.0000 0.00000+-0.0000 0.00000+-0.0000 0.00000+-0.0000 0.00000+-0.0000 0.00000+-0.0000 0.00000+-0.0000     *
US2 0.00000+-0.0000 0.00000+-0.0000 0.03027+-0.0053 0.00000+-0.0000 0.00000+-0.0000 0.00000+-0.0000 0.48730+-0.0165 0.00000+-0.0000 0.00000+-0.0000 0.00000+-0.0000 0.00195+-0.0014 0.00000+-0.0000 0.00000+-0.0000 0.00000+-0.0000 0.00000+-0.0000 0.00000+-0.0000 0.00000+-0.0000 0.00000+-0.0000 0.00000+-0.0000 0.00000+-0.0000     *
WIT 0.00000+-0.0000 0.00000+-0.0000 0.00000+-0.0000 0.06934+-0.0090 0.09277+-0.0085 0.00000+-0.0000 0.00000+-0.0000 0.00000+-0.0000 0.29199+-0.0122 0.03223+-0.0040 0.00000+-0.0000 0.67480+-0.0159 0.04492+-0.0071 0.00000+-0.0000 0.34375+-0.0113 0.00000+-0.0000 0.00000+-0.0000 0.00000+-0.0000 0.12695+-0.0096 0.00000+-0.0000 0.00000+-0.0000     *
WLN 0.00000+-0.0000 0.00000+-0.0000 0.00000+-0.0000 0.22461+-0.0122 0.29199+-0.0155 0.39258+-0.0117 0.00000+-0.0000 0.00000+-0.0000 0.60449+-0.0146 0.05078+-0.0063 0.00000+-0.0000 0.69238+-0.0176 0.39355+-0.0122 0.00000+-0.0000 0.53223+-0.0179 0.00293+-0.0016 0.02637+-0.0039 0.00000+-0.0000 0.56152+-0.0165 0.00000+-0.0000 0.00000+-0.0000 0.09863+-0.0108     *
