# Supplementary material for: Fine‐scale environmentally associated spatial structure of lumpfish (Cyclopterus lumpus) across the Northwest Atlantic
Source: Evol Appl. 2023 Sep 5;16(9):1619–36. doi: 10.1111/eva.13590 (PMC10519416; doi:10.1111/eva.13590)
Supplement: Supplementary file 1 — Data S1: [file EVA-16-1619-s001.zip › S2a_Lumpfish_GULFonly_NJtree_supportvalues.newick]

('TE_2018_nGSL_1059_E9.CEL':0.000162,'TE_2018_nGSL_1100_P24.CEL':0.000084,(('TE_2018_nGSL_1013_J24.CEL':0.18309322263802794,'TE_2019_nGSL_049_I21.CEL':0.18210152223543435)58.3:0.0029376363973742975,(('TE_2018_nGSL_1060_G9.CEL':0.19278894659154583,'TE_2019_nGSL_051_M21.CEL':0.18377154554924316)42.6:0.0032372871536255313,(('TE_2018_nGSL_1029_I3.CEL':0.18670178549035993,'TE_2019_nGSL_044_O19.CEL':0.18219998718176422)36.7:0.0020546137269768366,(('TE_2019_nGSL_045_A21.CEL':0.18504475280437865,'TE_2019_nGSL_055_E23.CEL':0.1907627322399658)78.2:0.003531713031485077,(('TE_2018_nGSL_1019_E1.CEL':0.18582561430830183,'TE_2018_nGSL_1030_K3.CEL':0.18684493968789878)68.0:0.0025816836437205855,('TE_2019_nGSL_047_E21.CEL':0.1855018483645447,('TE_2018_nGSL_1006_N22.CEL':0.1894198154993501,('TE_2019_nGSL_018_K13.CEL':0.1891282010122626,(('TE_2019_nGSL_024_G15.CEL':0.1919662873734918,('TE_2019_nGSL_025_I15.CEL':0.19336394036759108,'TE_2019_nGSL_028_O15.CEL':0.1918603202010776)26.8:0.0025082961303743417)2.7:0.0017837471783620868,(('TE_2018_nGSL_1008_B24.CEL':0.1902487930516848,'TE_2019_nGSL_043_M19.CEL':0.1930814134712853)10.7:0.0025492097797926356,('TE_2019_nGSL_030_C17.CEL':0.19476244833012177,('TE_2018_nGSL_1018_C1.CEL':0.19361843781705465,'TE_2018_nGSL_1035_E5.CEL':0.19487041411726552)30.7:0.003349960469228716)6.5:0.0019707286871169273,('TE_2019_nGSL_007_E11.CEL':0.19683937541799934,'TE_2019_nGSL_040_G19.CEL':0.19637187966829894)5.4:0.0018469261939606885,(('TE_2018_nGSL_1020_G1.CEL':0.1943012216968237,'TE_2019_nGSL_053_A23.CEL':0.19284456295386931)20.7:0.0022970374417855843,('TE_2018_nGSL_1042_C7.CEL':0.1954450604967576,'TE_2019_nGSL_048_G21.CEL':0.19387133034670695)16.1:0.002330718880512816)3.8:0.001782912843261937,('TE_2018_nGSL_1010_F24.CEL':0.197415541901451,('TE_2018_nGSL_1039_M5.CEL':0.1977915738963503,'TE_2019_nGSL_012_O11.CEL':0.19312459642437343)19.0:0.0023304685031941734)3.1:0.0018442560098781522,('TE_2019_nGSL_002_K9.CEL':0.1937523668123279,('TE_2018_nGSL_1026_C3.CEL':0.1952403172753796,'TE_2018_nGSL_1046_M7.CEL':0.19963543407546283)14.000000000000002:0.0024523230121642585)2.8000000000000003:0.001715668296376663,(('TE_2019_nGSL_016_G13.CEL':0.19555296830867863,'TE_2019_nGSL_046_C21.CEL':0.1944947591146874)31.8:0.0032537076153332594,('TE_2019_nGSL_004_O9.CEL':0.19423616317820652,'TE_2019_nGSL_034_K17.CEL':0.19339535060387603)28.000000000000004:0.0030641944696603012)1.7000000000000002:0.0012559006999153582,(('TE_2019_nGSL_006_C11.CEL':0.19480503504524305,'TE_2019_nGSL_037_A19.CEL':0.1919288614869407)33.0:0.0029085453221779655,('TE_2019_nGSL_013_A13.CEL':0.193992534331093,'TE_2019_nGSL_054_C23.CEL':0.1910317363909025)16.0:0.0025892122886167174)1.2:0.000980,('TE_2018_nGSL_1025_A3.CEL':0.19565006592870937,('TE_2018_nGSL_1040_O5.CEL':0.19416758629951608,'TE_2019_nGSL_003_M9.CEL':0.19190248701186433)12.2:0.002443007286819444)1.0999999999999999:0.0014419280097104545,(('TE_2019_nGSL_008_G11.CEL':0.19267917731399045,'TE_2019_nGSL_026_K15.CEL':0.19504681477702546)28.599999999999998:0.002604725228206797,('TE_2018_nGSL_1015_N24.CEL':0.1930857696784993,'TE_2018_nGSL_1045_K7.CEL':0.19579481539841742)14.000000000000002:0.002407362168307812)1.0999999999999999:0.0014823903247422026,('TE_2018_nGSL_1011_H24.CEL':0.1988215589476634,('TE_2019_nGSL_033_G17.CEL':0.19322129850248268,'TE_2019_nGSL_041_I19.CEL':0.19733264334245065)11.3:0.002688670265230204)1.0:0.0024500543617661684,(('TE_2018_nGSL_1036_G5.CEL':0.19478045325752946,'TE_2019_nGSL_001_I9.CEL':0.19370135607797392)34.300000000000004:0.002808142856315263,('TE_2019_nGSL_033_I17.CEL':0.19720354041639587,'TE_2019_nGSL_036_O17.CEL':0.19498746989042853)26.400000000000002:0.0028451394120577976)0.8999999999999999:0.0010599694860894187,('TE_2019_nGSL_019_M13.CEL':0.19455734385257112,('TE_2018_nGSL_1003_H22.CEL':0.19828451451413726,'TE_2018_nGSL_1046_I7.CEL':0.19715949723171458)17.299999999999997:0.0026257210097307797)0.8999999999999999:0.001779177360998871,(('TE_2019_nGSL_009_I11.CEL':0.200755301465308,'TE_2019_nGSL_014_C13.CEL':0.19190740948893764)39.800000000000004:0.0034209529709923136,('TE_2019_nGSL_010_K11.CEL':0.1966869934701959,'TE_2019_nGSL_023_E15.CEL':0.1934855701862465)28.1:0.0028543993635810707)0.4:0.000660,(('TE_2019_nGSL_021_A15.CEL':0.19950799880936657,'TE_2019_nGSL_029_A17.CEL':0.19470797855224642)14.299999999999999:0.002537425718152105,('TE_2018_nGSL_1009_D24.CEL':0.1957550273023876,('TE_2019_nGSL_020_O13.CEL':0.19317245700041544,'TE_2019_nGSL_038_C19.CEL':0.20219106243115192)50.2:0.0031666198117949766)9.1:0.00199613091325147)0.4:0.000603,(('TE_2018_nGSL_1014_L24.CEL':0.1990852294382109,'TE_2018_nGSL_1038_K5.CEL':0.19601255543485782)17.2:0.0030680627804817572,('TE_2018_nGSL_1023_M1.CEL':0.19591410104297788,('TE_2019_nGSL_039_E19.CEL':0.1932926118842807,'TE_2019_nGSL_058_K23.CEL':0.19329515191843058)30.099999999999998:0.0028962604331330007)5.8999999999999995:0.0020653301376022857)0.3:0.000908,(('TE_2018_nGSL_1043_E7.CEL':0.19599818482577736,'TE_2018_nGSL_1058_C9.CEL':0.19711187233656494)15.6:0.002691610549826157,('TE_2019_nGSL_035_M17.CEL':0.19425208721391388,'TE_2019_nGSL_052_O21.CEL':0.19538765682636555)11.899999999999999:0.0026713692051782765)0.2:0.0012006375481166233,(('TE_2018_nGSL_1031_M3.CEL':0.19323831277259992,('TE_2018_nGSL_1041_A7.CEL':0.194719786509601,'TE_2019_nGSL_031_E17.CEL':0.19186502430582467)34.4:0.003346207485850579)9.6:0.002374713256411852,('TE_2018_nGSL_1037_I5.CEL':0.19520666898351227,'TE_2019_nGSL_005_A11.CEL':0.1964144421946412)7.3999999999999995:0.00239416865869263)0.2:0.000534,(('TE_2019_nGSL_017_I13.CEL':0.19737443411301678,'TE_2019_nGSL_050_K21.CEL':0.19489546691521997)16.3:0.002779974597562221,('TE_2018_nGSL_1005_L22.CEL':0.19319347999642128,'TE_2018_nGSL_1028_G3.CEL':0.19420150657373225)12.6:0.002571623781528477)0.2:0.0011200562820798845,(('TE_2018_nGSL_1045_G7.CEL':0.1941537036944047,'TE_2019_nGSL_057_I23.CEL':0.19453039117753043)4.7:0.0026408608296975638,('TE_2018_nGSL_1002_F22.CEL':0.1949332314163697,('TE_2018_nGSL_1032_O3.CEL':0.18946821009413004,'TE_2019_nGSL_015_E13.CEL':0.19302984608915155)15.2:0.002571185374086147)3.8:0.0017979718680604286)0.1:0.000719,(('TE_2018_nGSL_1001_D22.CEL':0.1925307073180421,'TE_2019_nGSL_056_G23.CEL':0.19437195514122502)22.900000000000002:0.0028534911524276513,(('TE_2019_nGSL_022_C15.CEL':0.19400428479230333,'TE_2019_nGSL_042_K19.CEL':0.1958129513381208)2.8000000000000003:0.0019171898522729483,(('TE_2018_nGSL_1021_I1.CEL':0.19503785018602893,'TE_2018_nGSL_1047_O7.CEL':0.19731969389588766)27.3:0.002460008724113601,('TE_2018_nGSL_1022_K1.CEL':0.19625768032784102,'TE_2018_nGSL_1057_A9.CEL':0.19501382554366709)25.4:0.0029491650897736405)2.1999999999999997:0.0015060701701149941)0.2:0.000863)0.1:0.000628,(('TE_2018_nGSL_1016_P24.CEL':0.19121605810638684,'TE_2018_nGSL_1027_E3.CEL':0.19259103039941614)41.099999999999994:0.0032009964357138663,('TE_2018_nGSL_1004_J22.CEL':0.1960085407060517,'TE_2018_nGSL_1007_P22.CEL':0.1921872589279366)4.7:0.0023877166088132388)0.1:0.000813,(('TE_2018_nGSL_1034_C5.CEL':0.19280440331254023,'TE_2019_nGSL_027_M15.CEL':0.19248746877635073)21.0:0.002806441207873427,('TE_2018_nGSL_1024_O1.CEL':0.1943813075643063,'TE_2019_nGSL_011_M11.CEL':0.19193135073323014)12.3:0.002871465797190158)0.1:0.0018420129928373842)0.2:0.000764)9.0:0.0017629721788571368)25.2:0.0019312111634683057)28.599999999999998:0.0020026820962321143)11.600000000000001:0.0015896627695840017)6.5:0.0010979524418804369)7.199999999999999:0.000989)5.6000000000000005:0.0011254667062868748)25.1:0.0018165592224060976)100.0:0.18194666444739754);
