# Supplementary material for: Fine‐scale environmentally associated spatial structure of lumpfish (Cyclopterus lumpus) across the Northwest Atlantic
Source: Evol Appl. 2023 Sep 5;16(9):1619–36. doi: 10.1111/eva.13590 (PMC10519416; doi:10.1111/eva.13590)
Supplement: Supplementary file 1 — Data S1: [file EVA-16-1619-s001.zip › S4a_LumpfishOutleirLoci-SNParray.txt]

Supplementary information 4: outlier loci found in analyses
##Outliers from PCadapt North America wide - SNP array data
CHR	SNP	X	POS	pvalue	qvalue
1	AX-298339135	0	789854	7.17518464689259e-05	0.0355089657750745
1	AX-298233032	0	1309620	0.00137074563992592	0.00561022667730083
1	AX-298356776	0	1633054	0.00101460719614913	0.00252208251600175
1	AX-298083342	0	2127262	0.0302588789945193	0.0259437192380458
1	AX-298048495	0	2750829	0.0599514081025356	0.00411231119562888
1	AX-298022063	0	3131352	0.0196265515917841	0.0144848686868471
1	AX-298270953	0	3313622	2.29317266438446e-06	4.13306093090594e-05
1	AX-298268764	0	3336246	0.0122211462080217	0.00454909589909225
1	AX-298339556	0	3645264	0.000116219032775519	2.50621050273341e-06
1	AX-298310985	0	4424784	0.00149223300304437	0.00919907702844288
1	AX-298354315	0	4897798	0.000222177241197988	0.00291825747428355
1	AX-298134835	0	5580369	0.087279882470871	0.0282318481193242
1	AX-298136418	0	5924705	0.000401323398823065	0.00154497713446487
1	AX-298134277	0	5961239	6.58538063569968e-06	0.000272981871440427
1	AX-298133989	0	6181167	0.000420274680018505	0.0356160367330457
1	AX-298133977	0	6190869	1.63841167710233e-06	9.75318467033432e-06
1	AX-298133815	0	6330310	0.000638829058568968	0.000107010162156422
1	AX-298135703	0	6446457	0.000105264405522839	7.43218584095698e-05
1	AX-297989098	0	6706426	0.157681601501636	0.0213749972379849
1	AX-297989050	0	6734289	0.0205407663699187	0.0299270936900727
1	AX-297975837	0	6820157	0.000447247844149162	0.000258426016502462
1	AX-297975700	0	6911550	0.00378250520292521	0.000155322062824398
1	AX-297975321	0	7200654	0.0830535246444174	0.00522239425231816
1	AX-297977659	0	7208526	0.0721803471107012	0.0234665132265648
1	AX-297977145	0	7633537	0.025213787831881	0.0031526326098342
1	AX-297964731	0	8139902	0.000136482038764477	0.00613964482735922
1	AX-297964715	0	8147789	0.00680048940841235	0.0119816639367564
1	AX-297962955	0	8291715	3.82595048653997e-06	0.000104551871612364
1	AX-297960643	0	8293735	4.33528436230436e-07	1.3940603446672e-06
1	AX-298054007	0	8792464	0.0261777768516576	0.0137477074974566
1	AX-298054024	0	8794930	0.0296681887787532	0.0109130964776535
1	AX-298054100	0	8866646	0.00591414208471409	0.0242313521156386
1	AX-298258857	0	8994932	2.81241177707098e-08	6.03574488739168e-09
1	AX-298261219	0	9187826	4.26791565032341e-11	0.000140391908573898
1	AX-298259068	0	9208748	7.7114857870181e-06	9.04616259220809e-06
1	AX-298261260	0	9228779	0.0023518137273687	0.0054424417127939
1	AX-298259142	0	9297903	0.000244362936764794	0.0095543324231157
1	AX-298259623	0	9719725	3.13566706480768e-07	0.00105266873465229
1	AX-298259731	0	9814026	0.00950992566140834	0.0399550359630469
1	AX-298259785	0	9859647	0.0165822245946208	0.00882057807664103
1	AX-298259843	0	9894271	0.034394488046722	0.0348812880553913
1	AX-298259867	0	9927526	0.00901637202034921	0.0182270545104075
1	AX-298262080	0	9963774	0.0045926545433468	0.0290081247934686
1	AX-298259906	0	9968030	0.00541260096221546	0.024405184928131
1	AX-298262111	0	9987676	0.00826356196711817	0.0264394705335211
1	AX-298259933	0	9989793	0.00419171408553484	0.0195763435671223
1	AX-298259937	0	9992808	0.00196537241894681	0.00369363178455567
1	AX-298259941	0	10001906	0.000125207592545386	0.00668267455705428
1	AX-298262212	0	10091745	0.00184712108004186	0.0256181815928762
1	AX-298166954	0	10264449	0.00148438862080378	0.0146642392323207
1	AX-298169196	0	10269078	0.00178210771126801	0.0176432371048835
1	AX-298169163	0	10299674	3.28384152941003e-05	0.00258319320830395
1	AX-298166794	0	10542985	0.14442017939676	0.0475308054068356
1	AX-298166749	0	10622067	1.76053693327279e-05	0.000130437999005345
1	AX-298166562	0	10941252	0.00219336106466396	0.00963932932617925
1	AX-298166542	0	10969158	0.000102546509460907	0.000286512338987494
1	AX-298166141	0	11382122	2.84440197298165e-08	0.00749019954370897
1	AX-298168385	0	11400621	0.036955297515678	0.00800571165363462
1	AX-298165533	0	12065915	0.0986749117312072	0.0499197883240808
1	AX-298167735	0	12118817	0.00233004315255772	0.0061175016876139
1	AX-298167595	0	12302131	1.06250159242213e-07	5.7260677763648e-05
1	AX-298165316	0	12355033	4.66877450627206e-08	2.57500909737619e-05
1	AX-298165198	0	12592028	0.000190562010486182	0.00043034509962343
1	AX-298165166	0	12644967	5.42350566819429e-06	0.000576866307567431
1	AX-298165058	0	12811701	1.97517706264378e-08	0.00277231843889763
1	AX-298165046	0	12838393	0.000309189957452908	0.000549772649191988
1	AX-298132101	0	12904334	0.00141519936156046	0.00389295830231665
1	AX-297980912	0	13058563	7.6359046024017e-09	0.000152767852400914
1	AX-297978520	0	13072624	1.93740035510898e-09	7.47219230533385e-05
1	AX-297934952	0	13105691	1.95446360186595e-09	0.000137148376393435
1	AX-297932836	0	13131836	6.88215670568284e-06	0.000556102499233233
1	AX-297932768	0	13218403	4.95481256026642e-05	0.00122419521808377
1	AX-297932721	0	13299287	2.28475138342865e-06	0.0192866966783977
1	AX-297932710	0	13313860	7.57078158376513e-06	0.0224444543947568
1	AX-297934812	0	13318521	6.47829953557387e-06	0.0110879798576279
1	AX-297932651	0	13374402	0.0825880562575682	0.0496947095389607
1	AX-297934708	0	13409008	1.7491523789315e-06	0.000594776397589747
1	AX-297932566	0	13466027	8.76714318898427e-10	0.0429811736381665
1	AX-297932558	0	13473883	0.00324709649068759	0.00637851244885389
1	AX-297934646	0	13480456	0.00510446425143911	0.0124217067339454
1	AX-297932541	0	13487460	0.00527811641907463	0.0192084919946881
1	AX-297934560	0	13585992	0.000478363102756405	6.88303362869987e-05
1	AX-297934353	0	13961680	0.011032972959349	0.00187301839832151
1	AX-297972377	0	14157723	0.000107520193803608	0.0248376513704831
1	AX-297970059	0	14161550	0.000456600408629365	0.0174456012550147
1	AX-297970065	0	14163843	2.74452443351789e-05	0.0137500687833623
1	AX-297970141	0	14304892	8.22909727161481e-07	0.000319321935849449
1	AX-298230966	0	14402015	5.32919317779996e-06	0.00749616156415018
1	AX-298228716	0	14572610	1.33326239931709e-10	0.00187301839832151
1	AX-298228700	0	14592453	7.32501635627379e-10	8.9841929355645e-06
1	AX-298230870	0	14596689	4.17981678738654e-05	0.00613964482735922
1	AX-298230830	0	14639703	3.9321623706046e-07	4.92025631028042e-05
1	AX-298230826	0	14653473	1.88679936241051e-07	0.000457888559433975
1	AX-298230822	0	14654387	3.23434470878452e-06	0.000577388528958924
1	AX-298228620	0	14685487	2.14614598656334e-06	0.00118784152318633
1	AX-298228592	0	14719095	5.57432173769562e-11	3.36593232604949e-05
1	AX-298228584	0	14734139	2.13454964680577e-05	0.00654029646165629
1	AX-298230744	0	14745785	5.26382558868842e-09	9.81166683889355e-08
1	AX-298230728	0	14789781	8.53863882387466e-05	0.0052486170442736
1	AX-298230665	0	14894356	5.41530102339282e-08	1.15023606468356e-05
1	AX-298211658	0	15066219	2.69526688433505e-05	0.0145833823447796
1	AX-297988305	0	15303634	0.000135778576327929	0.00182426462154447
1	AX-297988276	0	15359175	0.14444198832489	0.0145045884367413
1	AX-297988235	0	15413216	1.5126258590821e-19	2.16650203015548e-10
1	AX-297988216	0	15462545	1.84962258020603e-23	5.04205644224272e-10
1	AX-297865611	0	15548354	0.0813354772015869	0.0208207975019026
1	AX-297867526	0	15579886	2.10731854678296e-13	0.0040467852428326
1	AX-297865635	0	15589645	6.81061653040862e-17	0.00045460289244146
1	AX-297865639	0	15591988	4.30210063710507e-14	0.0039937076839772
1	AX-297868141	0	16415671	8.68147804560473e-05	8.6693585585872e-05
1	AX-297866293	0	16453470	0.000970847506439273	0.00678897947279503
1	AX-297868173	0	16455103	0.00104755402471427	0.00709754296459064
1	AX-297866309	0	16468244	0.000122164049789943	0.00201922439646801
1	AX-297868191	0	16483178	0.000511163234678111	0.00876682270009287
1	AX-297868203	0	16499200	0.00148700485739254	0.00913735002243879
1	AX-297868207	0	16499582	0.00154250812782436	0.0104495539624639
1	AX-297866349	0	16511201	0.000976538663020589	0.0239137456197591
1	AX-298292235	0	16745423	1.01197998257219e-06	1.4735002584127e-05
1	AX-298292201	0	16784028	0.000280355761412198	0.00280318967346603
1	AX-298289606	0	16937506	0.00244981600345379	0.0266260561399095
1	AX-298289497	0	17050438	2.97780507890168e-06	0.00164776088463827
1	AX-298291829	0	17204646	0.0017947666112282	0.0410704667222033
1	AX-298289252	0	17264238	1.90060471353076e-05	0.000172595515012137
1	AX-298289234	0	17275334	1.6253776870395e-06	0.000225207844968816
1	AX-298291725	0	17278381	8.97651209572052e-05	0.0060055269304744
1	AX-298289051	0	17462564	1.3206136961209e-16	0.0454912968407468
1	AX-298289019	0	17487899	0.000117744727889948	0.00271865664115438
1	AX-298291492	0	17512348	3.60644913145379e-07	0.00191002827719825
1	AX-298288973	0	17525605	0.000458682987585895	0.0228409095275665
1	AX-298291458	0	17536773	0.00119464011776744	0.0301419764121615
1	AX-298288926	0	17584888	0.0131510795500862	0.00462788236554908
1	AX-298288903	0	17622859	0.0116111849717817	0.00750727617642039
1	AX-298288532	0	17930798	2.91738363330362e-13	0.000652689286986806
1	AX-298288405	0	18053794	0.00824464747993453	0.0462225275095282
1	AX-298290854	0	18095388	5.53818125879081e-09	0.000298562136820259
1	AX-298288340	0	18104380	0.00354658118023225	0.0348070816589151
1	AX-298290838	0	18110212	2.76819827235871e-05	0.00251560532127702
1	AX-298290830	0	18121956	1.34677514334542e-07	0.000148879813510887
1	AX-298288298	0	18154608	0.00361135731863208	0.0358202371267002
1	AX-298288264	0	18187273	0.000576456784979377	0.0187904228712031
1	AX-298290710	0	18238108	0.0268986059391228	0.00487319548296388
1	AX-298290431	0	18452680	0.00133461662977777	0.000209992084006096
1	AX-298290123	0	18711896	2.82138764338123e-07	1.69502573862748e-05
1	AX-297911108	0	18892370	1.61733335226615e-06	1.5412691691591e-07
1	AX-297911186	0	18946514	0.00488460540622175	0.0174822823001585
1	AX-297911199	0	18960559	8.58588158668437e-06	0.00750039267401629
1	AX-297909302	0	19025309	0.000512786569238907	0.000433076827470452
1	AX-297910098	0	19600885	9.49899023404024e-10	5.54231817751402e-07
1	AX-297912558	0	19891230	0.00191466692109825	0.0175976605243765
1	AX-297910806	0	20079344	0.0400002356640846	0.0476770525213325
1	AX-297912852	0	20085884	0.000371537167197663	0.02185976911357
1	AX-297911021	0	20231153	0.000161441412105419	2.66888901396509e-05
1	AX-298255618	0	20320454	0.00281814071214864	0.0134242443831226
1	AX-298043663	0	20336763	0.00521523668417993	0.00678074027420442
1	AX-298045644	0	20342439	0.00188870128394304	0.000203563814312683
1	AX-298045560	0	20398163	1.77187533266989e-05	9.32294940490857e-06
1	AX-298045441	0	20484660	0.0501256851447312	0.00918884591562944
1	AX-298043245	0	20586133	0.00175031702985516	0.0163161195959832
1	AX-298044979	0	20806817	0.0279221004877286	0.00872045179658807
1	AX-298044901	0	20863118	1.87385461814936e-05	0.000922234670053361
1	AX-298075693	0	21006712	4.64252950014393e-05	9.32816022763625e-05
1	AX-298075623	0	21068477	0.0320820451179189	0.02964686899304
1	AX-298075611	0	21084654	0.0018933867393042	0.00047653235445633
1	AX-298232084	0	21280322	0.00475402056969535	0.000242818439573001
1	AX-298230057	0	21390927	0.0947037279948571	0.0117370838714155
1	AX-298121197	0	21647764	1.10428031574385e-06	0.000846310999761392
1	AX-298121085	0	21707246	0.00955465057024079	0.0127732730695761
1	AX-298372934	0	22040022	0.0404296515919886	0.0117370838714155
1	AX-298305583	0	22425193	0.00115813026394349	0.00253148395165484
1	AX-298088225	0	23312996	0.00116606991906963	0.00014603516031029
1	AX-298269590	0	23739475	0.0283420154991201	0.00396777857320088
1	AX-298079332	0	24089036	0.00732814999439587	0.00257927576469574
1	AX-298285152	0	24387946	0.00855929254041975	0.00149380893761564
1	AX-298095894	0	24766824	0.000511674766052426	0.000100120737273055
1	AX-298271690	0	25289640	0.000350829559063614	6.46813146204038e-06
2	AX-298286478	0	1262712	0.0169935839844996	0.032212534493711
2	AX-298283481	0	1338236	0.000700503303849364	0.00239873831238492
2	AX-298079215	0	1671290	0.100551869014683	0.0358345251753555
2	AX-298034158	0	1962525	0.00449882695004974	0.00370399044580128
2	AX-298032022	0	2005051	0.00689289393019689	0.00113933450094381
2	AX-298072907	0	3162053	0.0287429737761298	0.00188440622550703
2	AX-297949021	0	4350509	3.08472558831868e-11	0.00653067051405189
2	AX-297977405	0	4709414	0.00343330171891214	0.000708862885085941
2	AX-297979835	0	4777968	0.000138580127677546	3.13546444279464e-06
2	AX-297979850	0	4790975	0.0004532155479406	3.1807041335711e-05
2	AX-297979854	0	4793975	0.000852004020679004	3.33382384300435e-05
2	AX-297905719	0	5855255	0.147913503055117	0.0349082625618104
2	AX-297905991	0	6077625	3.4005032649947e-05	6.0830718780405e-05
2	AX-297908004	0	6098397	0.000181126446463459	6.92903277901382e-05
2	AX-297908012	0	6101549	0.000388561648811251	3.9881275531421e-05
2	AX-297950834	0	6506368	6.37011495640789e-05	0.000135660634380873
2	AX-298219840	0	6642662	0.00274050347802191	0.0224640088318216
2	AX-297884038	0	6822027	0.0050971621110617	0.000357083286497362
2	AX-297883959	0	6889527	0.00146792078538315	0.000344330278834886
2	AX-297883732	0	7057697	0.0161589606395453	0.0174456012550147
2	AX-297883614	0	7136369	0.00022764011567797	1.07354857648258e-05
2	AX-297881453	0	7408475	1.59851520609833e-06	0.00725956027281292
2	AX-297883198	0	7459678	0.00102297010406089	0.00852879250526916
2	AX-297883059	0	7573635	0.00025283666335769	0.00934456731567426
2	AX-297883039	0	7581894	7.22979086158038e-05	0.00378405597469175
2	AX-297882967	0	7634583	0.00319320985943261	0.000385397496669129
2	AX-297843563	0	8318638	0.000324257670264566	0.000131748547366745
2	AX-297843521	0	8356383	5.13913254981249e-05	0.003999587193713
2	AX-297843163	0	8618613	0.0281527173608623	0.00247181192430476
2	AX-297844569	0	8824258	0.000110685406599406	6.10852144457185e-06
2	AX-297844539	0	8842584	0.000149218210615939	0.00647832996768252
2	AX-298012735	0	9187108	0.0874613963029807	0.018267857096639
2	AX-298013658	0	9864547	0.0396127969700472	0.0455368515925804
2	AX-298248476	0	10872894	0.12517234921915	0.0343020865459065
2	AX-298078107	0	11740940	0.0427809058696207	0.0174880643946303
2	AX-298113114	0	12257989	0.0335022847286861	0.00336637767166124
3	AX-298114536	0	509414	4.20233581325324e-07	0.000739425518830778
3	AX-298111827	0	1508687	0.00257451753785995	0.00034209047372315
3	AX-298111835	0	1517007	0.0688831897526331	0.0056531956225894
3	AX-298111929	0	1609423	4.87678653028261e-05	0.00022383114211015
3	AX-298113805	0	1610963	0.00650320841860373	0.00028363612137343
3	AX-298040526	0	2186442	0.049632607105714	0.00359253127428135
3	AX-297957076	0	2353614	0.000312750506799062	0.000311752771337814
3	AX-298211194	0	2712570	0.00745129379723566	0.0373408511655303
3	AX-298213276	0	2878486	0.010705196812128	0.00488223887760657
3	AX-298210891	0	2957071	0.0291014054158511	0.0248844544317103
3	AX-297855822	0	3159412	0.000744369693077143	0.00262444118776855
3	AX-297855920	0	3226651	0.0330852199806759	0.00277292752480378
3	AX-297854365	0	3763959	0.0868458787289	0.0275422988951725
3	AX-298163779	0	4059545	0.103841764029384	0.0173172610097438
3	AX-298161565	0	4193767	0.125561445393301	0.0164713643457501
3	AX-298163891	0	4231139	0.00310846951916143	0.000800241271012213
3	AX-298163910	0	4246369	0.000688393329100597	0.00160272715250379
3	AX-298161632	0	4255672	0.000138930564088557	3.70944963475167e-05
3	AX-298164069	0	4399263	6.25177678759621e-13	2.32113030154589e-13
3	AX-298164314	0	4600278	3.71606934954331e-05	0.00142650606919967
3	AX-298164544	0	4800815	3.26005852954404e-12	0.0341937914677987
3	AX-298162736	0	5123937	0.000118795920859938	6.87051671251695e-05
3	AX-297899756	0	5753428	0.00680053342877217	0.00218023679230401
3	AX-297901829	0	5758796	0.00372892254031223	0.00106098802917148
3	AX-297901677	0	6290794	0.0337988301685185	0.00403768150492941
3	AX-297899370	0	6472966	4.35697586094581e-06	4.71951723497778e-07
3	AX-298178520	0	6959483	1.50548190611047e-06	0.000295080545893467
3	AX-298176245	0	6962081	4.17336254129108e-06	0.000225615901981607
3	AX-298176122	0	7047533	0.0144197522139022	0.00109250202809321
3	AX-298178072	0	7280332	0.0212980341593504	0.0156101588268201
3	AX-298175679	0	7365620	0.000105830220854682	0.000250756305586348
3	AX-298175675	0	7366115	3.8453592795342e-05	9.1446292423253e-05
3	AX-298175428	0	7556163	0.0323945110596077	0.0156717806129014
3	AX-298104217	0	8110898	0.170947363510039	0.0273287472742507
3	AX-297941735	0	9273343	0.0226474991751264	0.0235767928283405
3	AX-297941452	0	9512537	3.26323269967052e-05	0.000166335777675563
3	AX-297943511	0	9690158	0.0177615507329929	0.0029210150895494
3	AX-297941189	0	9720511	3.32295708276388e-14	0.000363967833298376
3	AX-297940712	0	10098349	0.00691910034044569	0.000937832121408701
3	AX-297942008	0	10905948	0.00968380805122044	0.00937420747487269
3	AX-297941991	0	10923779	0.0116100584123489	0.0345440798731077
3	AX-298163368	0	11146376	0.00025083595676706	0.000406079500362287
3	AX-298163377	0	11154590	0.00415635765858227	0.0011936039678081
3	AX-298163421	0	11183679	0.00770211337577965	0.0301414456517538
3	AX-298163498	0	11246431	0.00109459606662333	0.0166964164107949
3	AX-298163541	0	11282570	0.018198740045531	0.041043077802676
3	AX-298165771	0	11290419	0.000707762453477124	0.00648515712297877
3	AX-298163584	0	11317548	0.0214464849870691	0.00256966336218295
3	AX-298163591	0	11326349	0.0175634693348719	0.00296541273916292
3	AX-298165809	0	11331403	0.000722532247902524	0.000149145479264212
3	AX-298165840	0	11355819	7.60410284866585e-07	0.0068905548188049
3	AX-298166004	0	11479239	0.00238491520569514	0.00405921027780311
3	AX-298163822	0	11516206	0.00193107359706477	0.00412404846295001
3	AX-298163877	0	11563953	0.0171805997763907	0.0275868803154666
3	AX-298166325	0	11839262	0.00498726802449819	0.0172493339321177
3	AX-298164173	0	11931280	0.0142301221127036	0.0237373316727987
3	AX-298164229	0	11999752	1.21486425063552e-05	0.00614485949633334
3	AX-298164267	0	12047293	0.00352677728467344	0.000871679571988784
3	AX-298164275	0	12053691	0.00121527706026499	0.000119567554064328
3	AX-298166569	0	12139177	0.046694033905615	0.0390641916319247
3	AX-298164348	0	12145075	0.00825768634547348	0.0144175404999976
3	AX-298164604	0	12360593	0.00127844196977989	0.0250237853561593
3	AX-298164616	0	12365377	0.0287626157417596	0.0381723755798024
3	AX-298164657	0	12388257	0.0833870113963409	0.0242837672432108
3	AX-298166989	0	12491946	0.00255663166893805	0.0119608641124285
3	AX-298164947	0	12643686	0.0343143089680018	0.0389525100345483
3	AX-298164977	0	12671838	0.00123682570146694	0.00230662477259115
3	AX-298137600	0	12747426	9.45146570249154e-06	4.02887106214696e-07
3	AX-298025165	0	12992566	0.000161582423202567	0.00204082840682091
3	AX-298023033	0	13003148	0.00131130033974588	0.0373408511655303
3	AX-298023055	0	13027141	0.00245873595888532	0.00492667547784364
3	AX-298025210	0	13033707	0.00223416067399825	0.0145900182598213
3	AX-298023155	0	13121596	0.000164020067857042	0.000336219530622591
3	AX-298023175	0	13143169	0.00601024184840857	0.0202747978691932
3	AX-298023211	0	13197718	0.00229857511952371	0.049210110220551
3	AX-298023230	0	13213648	3.64002407682956e-05	0.00190909386397789
3	AX-298021811	0	13585054	3.41453569474289e-07	1.66367938668025e-08
3	AX-298019647	0	13597842	0.0085909451326111	0.0101513112312953
3	AX-298019654	0	13606224	1.43541069821271e-05	0.000269748827682054
3	AX-298021825	0	13608332	9.28830522779185e-05	8.45846755096133e-06
3	AX-298019670	0	13633737	1.42832409431163e-05	0.00359253127428135
3	AX-298019678	0	13645776	0.0239400778204043	0.00116885710662322
3	AX-298021863	0	13689492	0.000297035259612472	0.000206772191768708
3	AX-298021873	0	13698922	0.000549858361796839	0.000797331366431317
3	AX-298019730	0	13714579	6.43291720831998e-13	8.26031039358511e-14
3	AX-298021941	0	13784041	0.000180753093167215	0.000346434227840457
3	AX-298019800	0	13800721	0.00254767816974802	0.00108604702335892
3	AX-298019815	0	13826657	0.000222249025001812	0.00489623929054633
3	AX-298019822	0	13830706	0.000800021831313686	0.0353972878892987
3	AX-297842090	0	13926222	5.72683357905834e-06	0.00103237471623566
3	AX-297842081	0	13941007	2.27451991506582e-06	1.56832068610086e-05
3	AX-297840941	0	13966399	0.00871961599027115	0.0144440194759179
3	AX-297842054	0	13982896	0.000820238957777244	0.00136720528529639
3	AX-297840884	0	14059807	0.00217299873236302	0.00738749641797557
3	AX-297841985	0	14103915	0.0189835880096662	0.0181859769554296
3	AX-297840852	0	14125870	0.00210708596807923	0.000349242363695933
3	AX-297841921	0	14208823	1.91492671887248e-05	9.2373573793897e-05
3	AX-297840803	0	14216752	1.88571026177425e-15	8.79153867787862e-05
3	AX-297841912	0	14221895	0.0011658243137532	0.0127113336489423
3	AX-297840789	0	14253795	5.49564738659922e-06	1.45185331957774e-07
3	AX-297840755	0	14320574	6.74313683833864e-11	2.66223910153059e-06
3	AX-297840749	0	14332906	0.00151805333256999	0.00623873073318502
3	AX-297840722	0	14365386	1.51819296108736e-09	4.94677519811755e-06
3	AX-297841823	0	14370974	0.000102824276857095	0.0192646447057342
3	AX-297841817	0	14374486	2.05753807049097e-19	4.84432521126087e-11
3	AX-297841797	0	14406474	4.35277391152155e-10	5.25171274287396e-09
3	AX-297840693	0	14410473	1.11670008325593e-10	2.73494462370622e-11
3	AX-297840685	0	14423372	0.000213033962851364	0.00208047398923473
3	AX-297841781	0	14425138	0.0030743352272919	0.0390832445842072
3	AX-297841753	0	14459121	0.000105695412722362	0.039231710658543
3	AX-297841724	0	14501488	5.40198833365176e-07	0.00075954360111834
3	AX-297841669	0	14563637	0.000306783178430882	0.00939625692409037
3	AX-297840579	0	14568994	0.00630619652351518	0.0480018688946731
3	AX-297840562	0	14600170	5.9740384019694e-06	0.0192179885751015
3	AX-297841450	0	14925585	0.000809605857196525	0.00303724564568826
3	AX-297840363	0	14969606	0.000563206969153925	0.00129174062642869
3	AX-297840345	0	15012365	4.2294354769345e-05	0.000243890060357479
3	AX-297840313	0	15123520	0.00754215739063662	0.0302976221060402
3	AX-297841017	0	15730340	0.14509705521232	0.0464386172278617
3	AX-297997283	0	15997778	4.76174602573922e-10	0.000533664277298965
3	AX-297999532	0	16003026	0.00300557425369438	0.00025917445259422
3	AX-297999559	0	16044196	0.00117516355307754	0.0102102101855648
3	AX-297999567	0	16048289	0.000442978468888056	0.00311048625744151
3	AX-297999599	0	16115339	1.47373165500008e-07	0.000189375307746491
3	AX-297997362	0	16125137	2.33990551537419e-06	0.0253107116426965
3	AX-297999616	0	16147601	0.144928188735474	0.0367700222150514
3	AX-297997382	0	16157011	0.00559658124286409	0.000193108756139438
3	AX-297997393	0	16179482	3.35157999636558e-19	1.96470869412798e-06
3	AX-297997430	0	16217892	1.65067088967278e-09	0.000143885292476195
3	AX-297997442	0	16234376	1.37533564797472e-09	8.54512692445465e-05
3	AX-297997462	0	16268359	3.03489788126699e-09	0.00538929350680585
3	AX-297997470	0	16276186	2.51741500749279e-05	0.00289037262780842
3	AX-297937652	0	16401737	3.14589127463348e-06	0.00116543630470736
3	AX-297937614	0	16440488	0.00444873956128636	0.0439621481663586
3	AX-297937236	0	17049972	7.94662782385809e-11	0.000560839798027654
3	AX-297970635	0	17224496	2.97975207329763e-06	0.00720313121563978
3	AX-297968293	0	17254465	1.12551152503707e-05	0.0221334685015805
3	AX-297970745	0	17324919	0.121360468159147	0.0439621481663586
3	AX-297970752	0	17335284	0.0019122875860349	0.0380746096898581
3	AX-297968383	0	17361549	0.0001648673854825	8.54512692445465e-05
3	AX-297970777	0	17368760	0.124816178898743	0.024405184928131
3	AX-297968397	0	17375705	0.162706256210973	0.0297510232860862
3	AX-297968402	0	17381107	0.165589751277592	0.0305700076146922
3	AX-297968583	0	17636809	0.0080002922679118	0.000493919434315489
3	AX-297968656	0	17757917	0.000704836210708291	0.00717423415476592
3	AX-297971043	0	17768439	0.0777594818405596	0.0215494558245593
3	AX-297971046	0	17769061	0.000346392521206092	0.0346820619687557
3	AX-297968690	0	17788912	5.32319347931484e-05	0.0153748215236747
3	AX-297968704	0	17807742	0.000581197430769475	0.0215384979413329
3	AX-297971087	0	17819780	0.0124687302610926	0.0206231202393636
3	AX-297971091	0	17821991	0.00293052291470064	0.0237041703976435
3	AX-297971100	0	17826959	0.0294356733635283	0.0182483374163071
3	AX-297968735	0	17839681	0.0369076333586038	0.00938858741953422
3	AX-297968747	0	17849443	4.60466350153624e-05	0.00342407647141088
3	AX-297971145	0	17871484	0.000447597138959811	0.0157868724224906
3	AX-297968872	0	18039628	2.17722193535715e-08	6.73170771959316e-05
3	AX-297971269	0	18059898	0.000719046814842599	0.00155729185565907
3	AX-297968910	0	18081650	7.26399891687915e-06	0.00214803335094347
3	AX-297968914	0	18083430	5.3025483568289e-06	0.000651497367977423
3	AX-297971286	0	18085775	1.59935221827177e-06	0.00396718222632944
3	AX-297968934	0	18122150	0.000242521482848741	0.0228784380510049
3	AX-297968938	0	18130030	3.22941458362915e-08	0.00348070021981811
3	AX-297968969	0	18172683	1.67330510379725e-05	0.047517003366083
3	AX-297968981	0	18184799	9.33319958172076e-09	0.040002329423794
3	AX-297968996	0	18199582	8.26332336009764e-08	0.000893050803723385
3	AX-297969001	0	18210754	2.47523592062916e-07	0.000983980476390719
3	AX-298152413	0	18284803	1.28517456793585e-07	0.0435806635552811
3	AX-298150251	0	18290105	4.71305386880766e-06	0.0347094785330363
3	AX-298150286	0	18362819	5.45015130463485e-22	0.00520725026297439
3	AX-298150355	0	18418872	2.70378170721704e-06	0.00103237471623566
3	AX-298150391	0	18453999	1.35666891916283e-06	0.000184454075818781
3	AX-298150699	0	18783502	0.0979554180544302	0.0244263070912474
3	AX-298152839	0	18792600	0.000228529730165577	0.00695830669475719
3	AX-298150726	0	18815961	1.62141162242475e-06	0.00123506719427013
3	AX-298152858	0	18817850	3.61927325464079e-06	0.000805947665212108
3	AX-298150760	0	18853351	0.0362441595161449	0.0466944772320165
3	AX-298150764	0	18857020	6.07827929689095e-05	0.000226359460193973
3	AX-298150826	0	18931607	0.00522621084717067	0.0305066089703753
3	AX-298152967	0	18937354	0.00788148251644476	0.025512236261234
3	AX-298153098	0	19097740	8.53781128558713e-11	0.000851543919043403
3	AX-298153117	0	19121709	0.00330359828322393	0.013072759184559
3	AX-298151032	0	19170942	0.00237284483125696	0.0189709454978397
3	AX-298151079	0	19286497	0.00273861551947164	0.00242823136119994
3	AX-298151114	0	19330020	0.00024848119762674	0.0307576277633053
3	AX-298151199	0	19406123	0.000777584984436336	0.000830607320484333
3	AX-298151244	0	19451586	2.33810249663473e-07	0.0106607563474253
3	AX-298151281	0	19484846	0.00161521563928572	0.0357802154413251
3	AX-298153430	0	19523288	5.54814839269902e-10	0.000149145479264212
3	AX-298153440	0	19529526	0.000370133525437162	0.0040467852428326
3	AX-298153502	0	19604688	2.62253354239486e-07	1.48972499994016e-06
3	AX-298153506	0	19609598	0.000101669128936362	0.00105602326069337
3	AX-298151422	0	19642627	2.49095927083566e-05	0.0359899525100578
3	AX-298151438	0	19654566	2.25984714925232e-05	9.70927037456964e-05
3	AX-298151448	0	19681161	0.00113643130388334	5.02670929566487e-05
3	AX-298151461	0	19699259	0.025075752265454	0.00433577558006395
3	AX-298151542	0	19780493	9.62588303836274e-06	0.000104942366755769
3	AX-298153685	0	19810004	0.000751979281491564	0.0158102372259909
3	AX-298153730	0	19848478	0.00439696016302242	0.00107441974757365
3	AX-298153732	0	19851811	0.00253133355712038	0.00344543980297097
3	AX-298153755	0	19866587	0.00575915966506373	0.0267673019092603
3	AX-298153775	0	19888678	0.175964745471757	0.0200968627027743
3	AX-298151666	0	19896910	0.0594347119341335	0.0173093278482019
3	AX-298153800	0	19918896	2.92244193199187e-05	3.1461625988466e-06
3	AX-298151781	0	20012168	1.59916614474104e-06	4.591775200388e-07
3	AX-298151801	0	20057839	7.82205206930916e-10	7.81266766549826e-10
3	AX-298151820	0	20080384	3.06968590826733e-11	5.55349142826149e-12
3	AX-298330703	0	20281580	2.44637508816607e-05	3.70538765016063e-06
3	AX-298330783	0	20353638	0.0651342311839404	0.0201638980155648
3	AX-298330854	0	20424042	0.00871883123906419	0.000896757483782026
3	AX-298330905	0	20455251	0.00371514154147268	0.000559253340125477
3	AX-298331077	0	20648326	1.9786596909675e-07	0.000286512338987494
3	AX-298331208	0	20744732	0.00196524771515945	0.0237838314951202
3	AX-298328625	0	20767540	0.000423238500071937	0.000234241551980969
3	AX-298331610	0	21091847	4.20038326341534e-05	0.00425727694951749
3	AX-298329023	0	21125479	0.00408201887127251	0.00412470786178101
3	AX-298329040	0	21137322	7.15757993909754e-06	2.45011891070191e-06
3	AX-298329051	0	21147137	4.5414278797698e-07	0.000339875835698919
3	AX-298329112	0	21190863	0.107076133283248	0.0368591740423742
3	AX-298329184	0	21244651	0.00094905150722077	0.00840642064835518
3	AX-298331842	0	21249880	0.000473491028177959	0.00795318850146158
3	AX-298331882	0	21285604	0.0130447658979214	0.0318140143941314
3	AX-298329464	0	21470081	5.60694804453291e-08	0.00214565203682775
3	AX-298329493	0	21510717	7.48464731944975e-12	3.32139307316557e-05
3	AX-298329511	0	21527336	0.00161361475836306	0.0202811358808206
3	AX-298329516	0	21530853	0.000105121964947029	0.00472376470170631
3	AX-298332179	0	21541143	3.17561411681533e-05	0.000149145479264212
3	AX-298329535	0	21546905	3.1514200437373e-07	0.000271799073681351
3	AX-298332211	0	21559618	3.11571054793988e-05	0.00213383865192112
3	AX-298332266	0	21607401	2.02569865203485e-05	7.09929801273624e-06
3	AX-298329632	0	21625867	0.0146481930276944	0.0334578092922365
3	AX-298329887	0	21829959	8.69784335765929e-07	0.0401315658360527
3	AX-298330011	0	21939248	4.70523194589289e-05	0.0165338003544121
3	AX-298330027	0	21951503	0.000731192890420376	0.0215250780873798
3	AX-298333091	0	22274766	0.00620665482061936	0.00248066059656125
3	AX-298333182	0	22341956	0.0127453111410574	0.00580725664915496
3	AX-298333389	0	22518108	0.000236516374258702	0.0083413537554881
3	AX-298333573	0	22660235	0.00251731690788694	0.00283801198323968
3	AX-298330927	0	22667013	4.91630522808805e-05	0.0184327595068149
3	AX-298330973	0	22701490	0.00508743332187294	0.00427183574595935
3	AX-298330982	0	22710135	0.00728715831006915	0.00711810328052234
3	AX-298331007	0	22740922	0.00374203016309634	9.65889100073587e-05
3	AX-298331017	0	22752982	0.0308413930236025	0.00141465340247404
3	AX-298331066	0	22794830	0.0254868004067105	0.0194792810839086
3	AX-298333847	0	22888708	2.00593196932631e-07	0.00211128504431577
3	AX-298331271	0	22945215	2.04594898039563e-05	0.0159650063065419
3	AX-298333990	0	22993018	0.0225908040152301	0.0450561648342595
3	AX-298333995	0	22993352	2.05464465222202e-08	1.55874391313359e-06
3	AX-298334128	0	23094275	0.0114018778578267	0.00111544617980829
3	AX-298331541	0	23163411	0.000579296693913984	0.0057939909535798
3	AX-298331549	0	23165112	0.000138195658914401	0.00668267455705428
3	AX-298334234	0	23171864	0.00109961232994394	0.00670126594901752
3	AX-298331786	0	23326348	0.0159403130218176	0.00169405830397068
3	AX-298331963	0	23489444	0.0146685770213521	0.0381689290495537
3	AX-298334656	0	23499577	3.35863444173245e-05	1.23500732287161e-05
3	AX-298334660	0	23501645	1.37109367901037e-06	0.038270186496357
3	AX-298334746	0	23559940	0.0223778826940005	0.0205944501351481
3	AX-298334771	0	23576153	0.000276824502519709	0.00870318992850194
3	AX-298332471	0	23855882	0.0421682443039813	0.00947268221622931
3	AX-298082102	0	24100181	0.000244311420164203	0.00534402913757834
3	AX-298082816	0	24642013	0.000349925083793827	0.000378888231256635
3	AX-298084659	0	24693427	0.0072821225013732	0.00631221710829772
3	AX-298365915	0	25408099	0.0511418205568527	0.0188115228890341
3	AX-298366191	0	25566138	0.0945050571473962	0.0178408068676692
3	AX-298363411	0	25651556	0.098218061209709	0.0214560139233141
3	AX-298356552	0	26368203	1.90946852125462e-05	6.55012625112738e-05
3	AX-298357877	0	26851688	0.168493869825385	0.0285828452326411
3	AX-298032530	0	27114084	0.0656829407784008	0.0095543324231157
3	AX-298127756	0	27499069	0.22826143561672	0.0317344604192145
3	AX-298283273	0	27824959	0.0251243375207906	0.0139392225746633
3	AX-298272544	0	28529577	0.000102899070332729	0.000177963044396144
3	AX-298122598	0	29280892	7.35447212507676e-08	1.76373799744606e-05
3	AX-298296847	0	29940519	1.47461665072359e-09	0.000113393125587526
3	AX-298274248	0	30326460	0.0086490408477642	0.000650209384866169
4	AX-298122574	0	37257	0.00235435948563632	0.00124567180770642
4	AX-298076250	0	139247	0.000741457261607037	8.59134295812697e-05
4	AX-298098665	0	221825	0.00351751635909451	0.00178072845126245
4	AX-298373980	0	266757	0.000677271150145462	0.000151037922509486
4	AX-298281353	0	310487	0.00121006723621581	0.000206514656297418
4	AX-298281365	0	325879	0.00459328545667896	0.00050442993323385
4	AX-298283845	0	334059	0.0128324756396575	0.00541437141183627
4	AX-298287464	0	635879	0.000526223470294468	0.0017123900552717
4	AX-298247410	0	849805	0.00217113794092002	0.000291497531732848
4	AX-298245268	0	897834	0.00741537853371359	0.00295874155215158
4	AX-298247529	0	941075	0.0263602200578859	0.0154570069295809
4	AX-298045418	0	1138182	0.000228066673159019	0.0366360850545063
4	AX-298044737	0	1687959	0.00384261008953062	0.047634125822063
4	AX-298236462	0	2387371	0.00207734170368164	0.00248066059656125
4	AX-298373249	0	2603631	5.44221223782869e-07	6.69867110894678e-05
4	AX-298373268	0	2620047	0.0726878319685344	0.0170020082896804
4	AX-298370473	0	2643069	0.00184744147274268	0.0057613878197223
4	AX-298370552	0	2694406	0.00588624482083062	0.00047653235445633
4	AX-298373501	0	2772574	1.62482386111634e-07	9.16728428807494e-06
4	AX-298194061	0	4638097	0.000417511770244761	0.000384252154108387
4	AX-298030645	0	5067296	9.42405823463898e-05	0.0294582251891432
4	AX-298030630	0	5124005	0.000231711339754701	0.0268052866591067
4	AX-298030622	0	5174754	1.09064427060074e-06	7.50400833889067e-06
4	AX-298032720	0	5214988	1.33016919397343e-05	0.0116063358718381
4	AX-298030613	0	5232192	6.22644617277424e-08	8.43127911821029e-07
4	AX-298030609	0	5268284	0.00016092222952358	0.0106508082511246
4	AX-298032709	0	5273804	4.09494293297105e-05	0.00369930660226058
4	AX-298030601	0	5279724	0.000166864455930237	0.0397213016430513
4	AX-298030532	0	5377966	1.01800223031741e-06	8.31093729916468e-05
4	AX-298030481	0	5449578	1.37522420335799e-05	7.02586723108338e-05
4	AX-297915633	0	6164764	0.00424616317547447	0.000962129422795572
4	AX-297915888	0	6386880	1.37851243809897e-05	0.000114119004880555
4	AX-297917972	0	6408904	0.000660520985885645	0.000149145479264212
4	AX-297915954	0	6429614	4.98474212427188e-06	0.000118797494195582
4	AX-297918309	0	6659571	0.00167149899716513	0.00032777825245037
4	AX-297918354	0	6702069	5.42883715407724e-06	0.000225615901981607
4	AX-297916361	0	6755703	0.138758052853145	0.0397141544063653
4	AX-297919010	0	7167833	0.0526578964543329	0.0189532649197996
4	AX-297919019	0	7173476	0.000174401041738105	0.00153300298621419
4	AX-297919131	0	7259590	0.00115623607501002	0.0062553947095132
4	AX-297919143	0	7265544	0.0659515356653182	0.00560475046805707
4	AX-297917108	0	7317545	0.00150299760807807	4.05580145379588e-05
4	AX-297917446	0	7537180	0.0372799723397264	0.0358345251753555
4	AX-297917700	0	7740666	0.000202143795218549	0.0248855976716947
4	AX-297919890	0	7807032	0.0527212458362417	0.0100115725758152
4	AX-297920126	0	7989113	0.00102397580390805	0.00145791448136546
4	AX-297995559	0	8338606	0.00193143363071191	0.0486959127893419
4	AX-297997785	0	8348369	8.23925775903264e-05	2.00157126945235e-05
4	AX-298177194	0	8672103	0.133594895473372	0.0274175337869085
4	AX-298177227	0	8709745	0.00108935511241733	0.0060656314586344
4	AX-298177311	0	8773867	0.00339469395949287	0.000536879420307281
4	AX-298179621	0	8825730	7.64131743326289e-07	2.48894076455182e-05
4	AX-298177378	0	8838078	3.36092317120313e-06	0.000372735915855078
4	AX-298179658	0	8846828	0.00218543651285163	0.0092348747073331
4	AX-298179719	0	8878488	9.87424805602443e-08	9.36108116939493e-07
4	AX-298179724	0	8879884	0.0387316223202835	0.0159619569811439
4	AX-298177570	0	8964788	0.000915089815399929	0.00342407647141088
4	AX-297844180	0	9496278	5.52729534905953e-08	0.00906828758021281
4	AX-297844211	0	9522490	0.00234000173705909	0.0127542015357121
4	AX-297846142	0	9699870	1.9613259488417e-05	0.000300192277152563
4	AX-297846184	0	9726474	1.61711411368768e-05	0.00420930954260646
4	AX-297844494	0	9739692	0.00294722557879057	0.0003729984640583
4	AX-297844497	0	9742750	5.44710258057479e-08	6.03574488739168e-09
4	AX-297844620	0	9846455	0.0258421753387241	0.0459066193050705
4	AX-297844626	0	9848001	0.0104455133914646	0.0132894425963379
4	AX-297846408	0	9880144	0.00196951146988731	0.0123578326367315
4	AX-297846517	0	9959177	0.000136421725014764	0.0422661138487341
4	AX-297846551	0	9987394	0.00355209797915174	0.00372066619115025
4	AX-297846653	0	10075866	0.00551396331378909	0.000838527029724419
4	AX-297846863	0	10233650	0.00520992991538354	0.00750763239739088
4	AX-297846936	0	10278726	4.00503155948287e-06	9.23699440940866e-06
4	AX-297845842	0	10769377	0.00531214089647186	0.033146032920175
4	AX-297845859	0	10795024	0.0579083101503058	0.0123424115480254
4	AX-297846024	0	10929558	1.80935006025603e-06	0.00503434502696291
4	AX-297846200	0	11081931	0.0153811419740469	0.00821081484128724
4	AX-297846233	0	11103039	0.0687806076077187	0.0294037373814789
4	AX-297848143	0	11249033	0.0382087653939672	0.0209395564401861
4	AX-297846406	0	11255187	0.000187924492074056	0.000844408250978444
4	AX-297848368	0	11630560	0.0215737897676078	0.002451891713419
4	AX-297848663	0	11956312	0.0680044641115488	0.0174880643946303
4	AX-297847251	0	12243088	0.000205879431744228	0.0116434030031898
4	AX-297847537	0	12579830	0.00164088230292206	0.00478892365507192
4	AX-297847653	0	12711461	0.00149829879049571	0.00614485949633334
4	AX-297847669	0	12726383	0.00321208139955965	0.00719252005915986
4	AX-297849437	0	12742611	0.0200910999984252	0.0199104210125608
4	AX-297847924	0	13035410	0.0758465393638741	0.0484243298713793
4	AX-297847957	0	13116364	0.000114676335535992	0.00117310389125126
4	AX-297849747	0	13146347	0.00320122958754797	7.82456122394109e-05
4	AX-297848165	0	13352539	6.61685432829633e-05	0.0196666337724856
4	AX-297848203	0	13392890	0.000400469352254737	0.000993572496712532
4	AX-297848291	0	13485532	2.78432643027884e-05	0.00427951568901099
4	AX-297850005	0	13550359	2.78611256813871e-06	1.24051732448513e-06
4	AX-297850009	0	13561419	5.07685686478592e-06	4.5938024645658e-06
4	AX-297850015	0	13575311	1.52970829539537e-05	9.75318467033432e-06
4	AX-297850028	0	13604221	0.0439191079974616	0.00258319320830395
4	AX-297848379	0	13671563	0.000474260407587884	0.000300192277152563
4	AX-297850109	0	13718981	0.00184820162189108	0.00287935019385003
4	AX-297848462	0	13786537	0.105006347249388	0.0453473388040779
4	AX-297850224	0	13876955	0.116431977843556	0.00913735002243879
4	AX-297850167	0	13927728	0.00121358525299476	0.00267556322354006
4	AX-297850204	0	13967142	0.000823177730317559	0.0407807711793512
4	AX-297848689	0	14288099	0.00107270817442824	0.00894724264029513
4	AX-297850518	0	14535009	0.00034309560080121	3.1807041335711e-05
4	AX-297848954	0	14747943	0.017685810265917	0.00486065848516621
4	AX-297850744	0	14891558	8.25992233736013e-05	0.00422836227526504
4	AX-297849064	0	14911715	0.00214786115802766	0.00624488345403498
4	AX-297850773	0	14923270	2.43550672071586e-09	0.0173201560277338
4	AX-297849090	0	14961693	7.91782159509295e-09	1.48510222737966e-06
4	AX-297850819	0	14994373	1.73316765243013e-08	0.000660881977623357
4	AX-297849175	0	15061746	0.00881217289113891	0.0131228556834707
4	AX-297850895	0	15075506	0.0154050512653692	0.0257767362866777
4	AX-297849221	0	15102012	7.08846192179309e-08	4.51898843657546e-05
4	AX-297850932	0	15106475	4.14424587109851e-05	0.000169676862160567
4	AX-297849258	0	15156082	0.0701789217516909	0.0151890513134459
4	AX-297851017	0	15243793	0.000152530126991659	0.00741822932640114
4	AX-297851066	0	15309583	4.11901253059799e-11	1.16007016497963e-08
4	AX-297851142	0	15375919	0.00159144717737583	0.00189858189133539
4	AX-297851163	0	15403820	0.000433894273661916	0.000291821480274372
4	AX-297851179	0	15422447	0.0329145929185701	0.00446133517223009
4	AX-297851196	0	15445737	6.90486929544718e-08	1.00129990942752e-06
4	AX-297851229	0	15480654	0.000323454017917379	0.000799231731734477
4	AX-297851233	0	15482978	0.00428639298193983	0.00346446361441115
4	AX-297851266	0	15506190	0.0211113474734334	0.0120884784854837
4	AX-297851324	0	15583875	3.94776590507959e-10	2.82935620243656e-07
4	AX-297851423	0	15701223	0.000564458502631279	0.0487948468673123
4	AX-297851446	0	15722172	0.00611429267414272	0.00958421056698868
4	AX-297851483	0	15765930	0.000264307157767179	0.0261999391588384
4	AX-297851537	0	15821618	1.19571828605423e-11	0.0240775224154094
4	AX-297851659	0	15951828	0.000425607114046666	0.00448443474178215
4	AX-297850095	0	16116521	0.000690768376424234	0.0218076551357684
4	AX-297851810	0	16121925	0.000497949735992104	0.034539287227611
4	AX-297958605	0	17153240	0.00299073086793075	0.00352835976389185
4	AX-297956393	0	17162406	0.0396145251986121	0.0461646329468066
4	AX-297958594	0	17167605	0.00133516403116226	0.0103576211964001
4	AX-297956385	0	17168168	0.000821774862453633	0.0192093269473275
4	AX-297958582	0	17174972	0.000510039975964096	0.00535233356586727
4	AX-297958278	0	17488784	0.223270893282451	0.0436149221205851
4	AX-297955792	0	17760854	0.000693554381550338	0.000871679571988784
4	AX-297957952	0	17809522	0.000162306011748002	0.000384252154108387
4	AX-297957760	0	18047178	0.0196797656626558	0.0115839574273478
4	AX-297955466	0	18136117	1.56185642912578e-14	6.47872068692315e-06
4	AX-297955419	0	18176953	0.000147701936098409	0.0346036281948857
4	AX-298320040	0	18540284	0.034619485021849	0.0221462953455481
4	AX-298320307	0	18758846	0.0516233024746749	0.0422211617617321
4	AX-298317895	0	19068957	0.00017747795800495	0.00992808941839086
4	AX-298090217	0	19157581	0.0702289899755497	0.0133245836281166
4	AX-298046981	0	19254467	0.015703926126249	0.0173979518828598
4	AX-298001067	0	19576879	0.00256210246170451	0.00779969602458153
4	AX-298001022	0	19607259	0.015766340903393	0.0115925169262158
4	AX-297998669	0	19687687	0.000605290074331131	0.0489228043683792
4	AX-298000894	0	19701150	0.00150042246692534	0.0295868612288039
4	AX-297998638	0	19702672	0.000413376965369641	8.19597453247704e-05
4	AX-298000870	0	19711306	1.85076095623554e-06	0.000891834471200512
4	AX-298000862	0	19717419	1.39526880008207e-09	1.93698157254565e-05
4	AX-297998448	0	19840508	0.00280098249611039	0.000832394687288959
4	AX-298224753	0	19966206	0.0195010145300866	0.00239925585020179
4	AX-298226859	0	19989181	0.000669888330898104	0.0202813677071021
4	AX-298224692	0	20010426	8.23111322781613e-08	0.000155278425930783
4	AX-298224508	0	20138677	1.27380175084796e-06	1.429769568829e-05
4	AX-298224356	0	20262730	0.0175568087343254	0.000748853535226168
4	AX-298226467	0	20302286	0.0126491450700432	0.00624184833786398
4	AX-298226219	0	20479601	0.00242602398435825	0.0331977419471875
4	AX-298226112	0	20547755	0.0392471557296378	0.0195553634876288
4	AX-298237769	0	20814324	1.2389173063363e-06	0.00141657271413009
4	AX-298235832	0	21077282	0.0647581292127703	0.00934456731567426
4	AX-297954621	0	21345992	0.0361903997039871	0.0318422556162764
4	AX-297969725	0	21444121	0.196491156450023	0.0465127771389493
4	AX-298203722	0	21899661	0.000980598365288482	6.73237722777444e-05
4	AX-298206073	0	21903151	2.18569638525722e-05	0.000146862143701336
4	AX-298206030	0	21944432	0.0763502118093133	0.0207311592047026
4	AX-298205925	0	22014929	1.05110978818123e-05	0.00175370711977277
4	AX-298205890	0	22038886	0.00014033200719964	3.20250841490394e-05
4	AX-298203507	0	22063453	4.52312416811866e-06	9.41681284619744e-06
4	AX-298203417	0	22121385	5.75128846648628e-08	2.39519860197612e-07
4	AX-298205625	0	22226491	0.00206816757567479	0.000145697941160514
4	AX-297987087	0	22446121	0.00574105801666584	0.0265227429169778
4	AX-298372656	0	23424954	0.113851354108688	0.0465583048192513
4	AX-298372434	0	23610607	0.00536104425460474	0.00367853901728434
4	AX-298109797	0	24711608	0.00428130398263243	0.000622753190192363
4	AX-298265401	0	24830964	2.38410699835144e-05	0.0116160685902005
4	AX-298273480	0	25312995	0.0354087101495441	0.0373286837649485
4	AX-298054048	0	25490188	8.3230636157211e-05	0.000110603727438194
5	AX-298003472	0	3020855	2.30958350651656e-05	3.8305165320772e-05
5	AX-298001093	0	3078672	0.00799997159102336	0.00275447905536571
5	AX-298003358	0	3100780	0.0584868761208009	0.00918884591562944
5	AX-298002900	0	3445959	2.20637974367729e-06	0.0092014488538047
5	AX-298002887	0	3460871	0.00321957560327688	0.0254968949472797
5	AX-298002856	0	3483589	0.00727730061395708	0.0292880221035198
5	AX-298037238	0	4023199	2.8184691888188e-07	0.00184227906175087
5	AX-298037461	0	4179964	1.43563741813665e-10	1.27807710620854e-06
5	AX-298037533	0	4248018	0.0821360249871805	0.0486290283865299
5	AX-298037706	0	4365324	0.000123380516092643	0.00420930954260646
5	AX-298040099	0	4529689	4.24926947325228e-09	0.000276670276535745
5	AX-298037937	0	4538273	0.0451024474967217	0.0391257426672155
5	AX-298040225	0	4623836	0.0155305866332654	0.0178309559689659
5	AX-298038064	0	4629718	0.000689831342272752	9.43890326215041e-05
5	AX-298040298	0	4666081	0.0169827890164819	0.0183402103789882
5	AX-297960873	0	4881229	0.000162137706476953	0.0101680187187158
5	AX-297958559	0	4955150	0.001750098112669	8.79153867787862e-05
5	AX-297960746	0	4985277	0.107365720082535	0.0270837223140353
5	AX-297960701	0	5022982	0.00078176315920096	0.00190704437330309
5	AX-297960060	0	5525802	0.000108882893242581	7.31774323373335e-06
5	AX-297959673	0	5823727	0.00269298399382311	0.000135555099700154
5	AX-297945086	0	6191027	0.00049130957162989	0.00150725152595424
5	AX-297947257	0	6195952	0.0129021771203334	0.0255134837560119
5	AX-297946299	0	6461338	0.0853262355418673	0.048728812288214
5	AX-297948377	0	6534209	7.64153364570244e-08	0.00214565203682775
5	AX-298132451	0	6994559	0.0187139026876846	0.00307671840837361
5	AX-298132527	0	7061876	0.0129910122993623	0.00265297101111046
5	AX-298130658	0	7106091	0.0103437473155748	0.0341937914677987
5	AX-298130843	0	7209683	0.00906408714295383	0.0349082625618104
5	AX-298130883	0	7236291	0.00101705932930284	0.00068772538622662
5	AX-297965512	0	7407387	0.00109988238342703	0.0188614766756595
5	AX-297963348	0	7533299	0.0303471643625939	0.0390093383844435
5	AX-297963941	0	8027759	1.2009089376855e-08	4.62873889849384e-05
5	AX-297964382	0	8426805	0.042003296064869	0.0291927678719619
5	AX-297921122	0	9045466	0.0066208225853046	0.00968861925529948
5	AX-297921490	0	10002914	0.000823855209621615	0.00136311322614031
5	AX-297919404	0	10226529	2.73021889576313e-06	0.0323141691227497
5	AX-298209445	0	10372818	0.00209000014407179	0.00574812075600905
5	AX-297880466	0	10960116	0.00261639908822431	0.0060656314586344
5	AX-297878713	0	11341911	1.17679452670715e-06	0.0357995078608245
5	AX-297880584	0	11550403	1.93104699982872e-07	1.37261842490464e-06
5	AX-297878831	0	11757677	0.0168432170931321	0.0322408201049146
5	AX-297880852	0	12437146	1.76996312372503e-08	0.0011314092184767
5	AX-297880860	0	12462167	2.18042600388118e-06	0.0144096886734487
5	AX-297879047	0	12468420	1.08778739610576e-11	0.00614485949633334
5	AX-297879181	0	12718902	2.84435995016111e-08	0.00244678701054322
5	AX-297881265	0	13091562	0.0176576768946947	0.00497200153070709
5	AX-297881303	0	13185345	3.47341083096015e-07	0.000342367694020245
5	AX-297881366	0	13399285	2.19591637728679e-05	0.00237117587240536
5	AX-297881603	0	13908436	0.000338714180118366	0.00861697693221175
5	AX-297879739	0	13982328	2.74432152471619e-05	0.00179362072058752
5	AX-297881654	0	13994212	2.99060343690949e-05	0.0401021086830582
5	AX-297882085	0	15014916	2.71800870379973e-06	0.000225615901981607
5	AX-297882097	0	15066825	2.17707958694243e-05	0.000534782145368261
5	AX-297854883	0	16394852	0.000232089398917402	2.31667736572787e-05
5	AX-297854928	0	16439480	4.43512221774208e-12	0.000297445354628146
5	AX-297855193	0	16764621	0.00920469723460181	0.0303135182863779
5	AX-298155518	0	17821654	2.68589077963431e-07	0.000999993758022184
5	AX-298156033	0	18294054	0.00451428869048905	0.00414026892741285
5	AX-298158296	0	18297459	1.00677167083932e-05	0.00449404929485913
5	AX-298158317	0	18316653	0.00802272648896066	0.0336839215016495
5	AX-298158325	0	18323741	0.00316322511734413	0.00325836695199799
5	AX-298156068	0	18327021	0.000281157345613675	0.0014713347339026
5	AX-298156166	0	18410844	0.000202335004668337	7.47219230533385e-05
5	AX-298156196	0	18432707	4.9211647260293e-08	0.000208331449044891
5	AX-298156253	0	18480707	0.000437566516822032	0.00176707839449579
5	AX-298156267	0	18491719	0.00896451860480831	0.0119779931261967
5	AX-298156378	0	18597409	5.89118151605943e-07	0.000105313121099393
5	AX-298156423	0	18638529	0.00169027621857254	0.0154393045832229
5	AX-298156466	0	18673919	0.00637506031277527	0.0228102270975942
5	AX-298156566	0	18738139	0.000189378379113225	0.0047793638363943
5	AX-298158876	0	18795259	0.017336484437346	0.0101534732740185
5	AX-298158956	0	18870601	1.07159951529289e-06	0.00959748946365854
5	AX-298219949	0	19076709	0.000991230274133193	0.0198742126623938
5	AX-298217785	0	19096670	8.98643567968903e-08	0.000483063841291952
5	AX-298217812	0	19119830	1.80850078924328e-15	8.69028387595468e-07
5	AX-298218033	0	19308637	0.000353919225560906	0.0268307447530921
5	AX-298218199	0	19463039	0.0441984138790974	0.0437645663524397
5	AX-298218215	0	19487986	0.0171220512062036	0.0210748343595228
5	AX-298218306	0	19572411	0.00124515677293779	0.00128805958372693
5	AX-298218334	0	19598414	0.00554664996012912	0.0328769572976564
5	AX-298218436	0	19690537	0.00929468866974316	0.0455492603155967
5	AX-298218812	0	19997095	0.0180115535918975	0.00388617033031391
5	AX-298218868	0	20046613	9.05982741290987e-05	0.0016939128210473
5	AX-298218915	0	20082321	0.0554422213297287	0.0182270545104075
5	AX-298221118	0	20099292	9.07173057587519e-09	0.000472085997201808
5	AX-298219008	0	20139109	0.000875314321130806	0.00967302905750356
5	AX-298219237	0	20290132	0.00181005667679881	0.0157010867112167
5	AX-298219308	0	20342732	8.7634336023137e-06	0.0421862075031345
5	AX-298219333	0	20364767	0.0225678337092392	0.014395451531665
5	AX-298219380	0	20397331	0.0012453544449994	0.000342164301464311
5	AX-298219514	0	20482238	0.000972429722180976	0.00618982366266179
5	AX-298219636	0	20562511	0.000340369413786211	0.000314990319581899
5	AX-298219843	0	20722888	0.0313172063925686	0.0050580627676387
5	AX-298222139	0	20824006	6.99149379126942e-09	3.41852623274069e-06
5	AX-298222156	0	20844660	6.4746595146975e-06	0.000443025297410094
5	AX-298220233	0	21021679	0.000224151010177808	0.0270210427593205
5	AX-298222414	0	21040676	0.00132811964272854	0.00620270988271213
5	AX-298220308	0	21072821	0.0101671695512756	0.0421862075031345
5	AX-298007148	0	21136493	6.69493439167685e-07	6.71727382808909e-05
5	AX-298004742	0	21276381	0.00267404446523992	0.0440985959208592
5	AX-298006913	0	21286842	0.0251588077674979	0.00785344002494052
5	AX-298004711	0	21289511	0.00775516828808461	0.0127113336489423
5	AX-298006901	0	21293217	0.00068776182130783	0.00400822436808269
5	AX-298004698	0	21294404	2.4704702205633e-05	0.00191002827719825
5	AX-298324850	0	21426150	0.000184627442258441	0.00999761189497815
5	AX-298324866	0	21440727	0.000406231083029792	6.51071909847022e-05
5	AX-298325146	0	21609239	0.00247921715949966	0.0262455835085049
5	AX-298322619	0	21680189	0.000854783351732216	2.95110145211094e-05
5	AX-298231791	0	21794349	0.0210100238134604	0.0339059691696599
5	AX-298223717	0	22112582	0.0160188283590366	0.00579006245691157
5	AX-298221366	0	22261529	5.90822650553482e-05	0.00746334666601344
5	AX-298037301	0	22576450	0.00270815107973349	0.0144764161874142
5	AX-298064312	0	22817657	2.75840188872779e-05	0.030222611284198
5	AX-298066091	0	22867347	0.00586971690686388	0.000262000582747407
5	AX-298066062	0	22882087	6.40576365678806e-31	1.05807031969421e-07
5	AX-298132056	0	22904998	0.0117796403216033	0.000513807706123616
5	AX-298131622	0	23245861	0.00785128265347807	0.0119655882083086
5	AX-298133345	0	23372126	1.87115621748196e-05	0.0461145090716988
5	AX-298294248	0	23428385	8.6877161080263e-10	2.01556936079978e-06
5	AX-298379239	0	23894213	0.00750784479076042	0.0389352079747839
5	AX-298042345	0	24094310	0.0682151920862717	0.00978446969060297
5	AX-298075875	0	24139491	3.04683001700322e-05	0.0179623577194946
5	AX-298102504	0	24546802	0.00328001826883234	0.0041019332376573
5	AX-298114481	0	25176260	5.85252324396254e-07	4.07494869875707e-06
5	AX-298093186	0	25474041	0.000182326523083023	0.000187722260368156
5	AX-298263561	0	25517411	0.000308187150843531	0.000100465088692206
5	AX-298261413	0	25556543	7.84006032107055e-21	5.89798265588668e-25
5	AX-298120074	0	26587633	0.000643495277873422	6.0027301263815e-05
5	AX-298106531	0	27118568	0.00746092979335368	0.0414020832185368
5	AX-298340004	0	27370134	0.0201407821845782	0.043728601366041
5	AX-298053359	0	27792270	0.0120398587991053	0.0485351817585867
6	AX-298093139	0	941647	0.000110648820246254	0.0286316707552743
6	AX-298122592	0	2101517	0.00854788013440468	0.00343493711252889
6	AX-298271369	0	2684072	5.12952325548524e-05	0.00342407647141088
6	AX-298105533	0	3399080	0.0668995166471336	0.00873185520776149
6	AX-298097400	0	4074254	0.0237344283617105	0.00208019870994896
6	AX-298266090	0	4411308	0.0140694405248261	0.000835363812882627
6	AX-298250411	0	4460539	0.016995507356655	0.0307537346561865
6	AX-298293660	0	4824432	0.029094926192949	0.0437713209863781
6	AX-298022750	0	5293377	2.29582364443084e-05	0.000226359460193973
6	AX-298024861	0	5312956	0.0519524822882593	0.0188770707706172
6	AX-297987510	0	5668684	0.000538012901651948	0.038270186496357
6	AX-297985190	0	5675359	0.00838287864837867	0.0052615238730516
6	AX-297987481	0	5685184	0.0673710860376589	0.0226417358005534
6	AX-297930764	0	6494502	0.000302932530082709	0.00452563535943057
6	AX-297932987	0	6622084	0.000713885781937913	0.00268418064640404
6	AX-297931148	0	6743222	0.0424654717960234	0.0400046305027087
6	AX-297838242	0	7180628	0.00271529055670607	0.00714614704600177
6	AX-297837512	0	7211135	0.0293082138958751	0.0309311232957827
6	AX-297837425	0	7350706	0.0134617020252604	0.0430410567522155
6	AX-297837413	0	7366336	0.0046708655969265	0.000150491560066187
6	AX-297837018	0	7936823	0.000224874127193684	0.0206917253275718
6	AX-297836996	0	7972307	0.000732741872214507	0.0301878785988372
6	AX-297836845	0	8187338	0.0746895352736963	0.0103982646092143
6	AX-297837522	0	8256782	4.85812903788682e-07	6.47872068692315e-06
6	AX-297836762	0	8348364	6.37383098006986e-05	0.0417059352895175
6	AX-297837462	0	8357990	8.84589665701725e-07	0.0152460604650868
6	AX-297837455	0	8368990	3.68433973842227e-20	1.86385774543602e-12
6	AX-297836738	0	8383033	1.05991301432691e-06	0.000582122510044506
6	AX-297837440	0	8388937	1.27017650844173e-07	0.000539326546503455
6	AX-297837438	0	8390755	3.23189151831271e-10	1.18835159343662e-10
6	AX-297837420	0	8414794	3.78075450408902e-05	0.000595081309990158
6	AX-297837396	0	8449239	0.052386781515033	0.0213323593319259
6	AX-297837390	0	8464036	1.19489537323177e-09	1.22041133509088e-06
6	AX-297837378	0	8483876	7.91155583397424e-08	2.66888901396509e-05
6	AX-297837364	0	8508182	1.39296743835403e-08	0.0143113078722032
6	AX-297837358	0	8514193	0.00184502194102109	0.0209079397934776
6	AX-297836610	0	8556992	2.29487251673346e-05	0.00012117882863479
6	AX-297836608	0	8558349	1.48474531233081e-07	6.10852144457185e-06
6	AX-297836484	0	8747435	0.00500687610449381	0.000217606431417885
6	AX-297836475	0	8761204	6.93175703837387e-05	0.00223800705412102
6	AX-297837181	0	8779803	0.000563715312984457	0.000118797494195582
6	AX-297836430	0	8822398	0.0145559002270701	0.044267235133263
6	AX-297837124	0	8858810	1.87252340940806e-05	0.0035712435416654
6	AX-297836361	0	8918873	0.000544985144531831	0.000256677856180944
6	AX-297837074	0	8933745	0.000811868636959684	0.00204082840682091
6	AX-297836341	0	8942167	1.54233382575154e-06	0.0419987108743191
6	AX-297837015	0	9024764	0.000159807198745024	0.00282459306601692
6	AX-297914399	0	9466792	0.0153035661762719	0.0050580627676387
6	AX-297912359	0	9469567	0.023370769605702	0.0194792810839086
6	AX-297912363	0	9471876	0.000357735338959049	0.0211285020501629
6	AX-297914481	0	9523822	1.3839925238998e-05	0.0108508016355334
6	AX-297914497	0	9533375	1.04040214998286e-06	1.0189035089421e-05
6	AX-297912587	0	9644865	0.0793604975336381	0.0252237548470609
6	AX-297912645	0	9696600	0.000633546126675333	0.0230133045042331
6	AX-297914697	0	9698745	9.39114490966719e-07	0.00547642874674756
6	AX-297914700	0	9700484	5.59068172875123e-06	0.00872110528128764
6	AX-297914704	0	9702816	6.69671115822465e-07	0.00256115949692557
6	AX-297914716	0	9708270	8.969007687003e-08	0.00150446257842572
6	AX-297912689	0	9723835	3.23037491439259e-08	0.00532767862221054
6	AX-297912711	0	9735314	1.60782196846298e-05	0.00670132669226687
6	AX-297912718	0	9739898	1.7563259073619e-05	0.0103438371357532
6	AX-297914796	0	9757701	1.81115456722668e-08	0.0464846851028055
6	AX-297912766	0	9773143	0.00150998168343691	0.0288416251407488
6	AX-297914835	0	9799800	2.96010397362068e-06	0.0497824554262963
6	AX-297914863	0	9823111	0.000104710668782589	0.00130350951637706
6	AX-297914898	0	9847448	6.23633890988725e-07	0.00666343976560554
6	AX-297912854	0	9854338	2.80678462559503e-11	0.00392048241578633
6	AX-297914980	0	9923338	0.000979309082597703	0.0240350822828642
6	AX-297914984	0	9926912	0.000512731898289312	0.00866616510383782
6	AX-297914992	0	9931453	1.42751417233817e-06	0.000116396860449733
6	AX-297915008	0	9938772	7.03305484003395e-06	0.044382466114367
6	AX-297913084	0	10038482	4.39108656179516e-10	9.97227634841822e-09
6	AX-297913120	0	10071396	9.61700196001385e-09	4.11249989184795e-06
6	AX-297915180	0	10080353	5.55972334248431e-08	1.53643426726077e-06
6	AX-297915188	0	10085381	3.12365443801858e-13	4.84432521126087e-11
6	AX-297913164	0	10124185	5.03616311742076e-22	0.0310802137519723
6	AX-297915241	0	10134489	0.000131569584351385	0.00658902294128656
6	AX-297915252	0	10180991	0.000957407537535246	0.013187147827897
6	AX-297852042	0	10200887	9.20905622659791e-05	0.0185754422868457
6	AX-297852121	0	10300176	2.01249397790338e-05	0.000280977452168703
6	AX-297850422	0	10302639	1.20803334728127e-08	0.000516208080694713
6	AX-297850475	0	10342089	0.00124365441253136	0.00309579530069868
6	AX-297852179	0	10345902	2.25671493129873e-05	0.000204261167955715
6	AX-297850600	0	10480730	4.72228350130854e-08	0.000137482396348629
6	AX-297852306	0	10486591	2.71706069983107e-07	0.00021511710398116
6	AX-297850706	0	10616345	1.30953840243846e-06	0.000841232135530381
6	AX-297850720	0	10628979	0.0027129206744153	0.00708998051988161
6	AX-297850722	0	10635091	2.13326993452452e-05	0.0361978348030528
6	AX-297850727	0	10641231	4.41363664115336e-09	0.00505187327320321
6	AX-297850903	0	10869025	0.0670373319400689	0.0291927678719619
6	AX-297852626	0	10900479	0.00296770777800625	0.00838240225254196
6	AX-297850953	0	10910124	0.00675830346759207	0.00844725515959484
6	AX-297851014	0	10966453	0.0554516789627212	0.0356757547742033
6	AX-297852715	0	11004058	0.185698061116013	0.022075752026836
6	AX-297851043	0	11008098	0.147407272459822	0.0171270753843022
6	AX-297852732	0	11022660	0.0119512409295721	0.000308826986539542
6	AX-297851495	0	11474180	1.03552466827458e-05	0.000335530292768191
6	AX-297851567	0	11530928	0.00636700641836631	0.00309241698772219
6	AX-298016898	0	11678715	0.000141373822703317	0.00973571886324012
6	AX-298014586	0	11863568	1.32568612385868e-06	0.000542332805201285
6	AX-297834352	0	12118895	0.000150314999712414	0.0242525355173987
6	AX-297835022	0	12122780	1.00569441149364e-05	0.0103390768333048
6	AX-297834326	0	12170528	6.01934330970395e-07	0.0311948538275636
6	AX-297834986	0	12203533	0.0146710291910779	0.0327625524819262
6	AX-297834302	0	12226662	7.43264248283207e-05	0.00462486811714157
6	AX-297834284	0	12252404	3.75394889321807e-21	0.023129458734039
6	AX-297834951	0	12253298	0.000567161036856715	0.0361486954543322
6	AX-297834938	0	12274475	1.09780365152065e-23	0.00461652705511188
6	AX-297834931	0	12280399	0.000264475880330402	0.0390093383844435
6	AX-297834916	0	12304695	6.81367892460956e-05	0.00633070576975976
6	AX-297834889	0	12350079	8.7411332813033e-06	0.0359953811442481
6	AX-297834868	0	12382969	1.30170425932806e-06	2.15962202042026e-06
6	AX-297834198	0	12395349	1.62701906799324e-07	0.000388478082159043
6	AX-297834188	0	12416297	9.8573504334972e-06	0.00899479584692713
6	AX-297834809	0	12536937	2.10807575716328e-06	0.00188525915609225
6	AX-297834759	0	12620993	9.12536224721182e-06	7.68262053071027e-05
6	AX-297834755	0	12625517	0.00279304658738237	0.0228586657082225
6	AX-297834746	0	12649151	0.0642011794177323	0.0482546465085646
6	AX-297834733	0	12670547	0.00287635039170335	0.0238414890635516
6	AX-297834705	0	12722988	3.91725884540282e-08	0.0098729731608186
6	AX-297834692	0	12739035	2.87165078220553e-05	6.3725772482486e-05
6	AX-297834688	0	12752142	0.000542930912574924	0.00197043043214595
6	AX-297834565	0	13001186	0.0168771209937381	0.0408779406898698
6	AX-297834563	0	13004740	0.000266173788173256	0.00540821015850087
6	AX-297834552	0	13018381	0.0130641639139108	0.0205270949385881
6	AX-297834549	0	13021676	0.000982413543024033	0.0100327839918651
6	AX-297833907	0	13032408	1.50986277872475e-07	0.0113125439321298
6	AX-297834537	0	13043695	0.000383701396316604	0.00344597391485562
6	AX-297834533	0	13049269	1.52078215818865e-06	0.0144652509725468
6	AX-297834519	0	13075270	1.1047961046533e-05	0.0244916731498028
6	AX-297834517	0	13079446	4.53517922611576e-06	0.0299765736632828
6	AX-297834505	0	13110917	5.8876116146826e-05	0.038776809432156
6	AX-297833827	0	13216473	7.01469372549389e-11	0.017364153206722
6	AX-297834437	0	13314898	3.66838306302088e-08	3.70538765016063e-06
6	AX-297834369	0	13494609	8.39149823365778e-05	6.92903277901382e-05
6	AX-297833728	0	13515983	0.0109332534321511	0.00296908529492185
6	AX-297833658	0	13651785	0.000235571675574467	0.00172360142484736
6	AX-297833651	0	13658011	8.30632593715899e-06	0.000342507911330175
6	AX-297834271	0	13691995	0.000446040108954735	0.0417005468673145
6	AX-297834259	0	13707271	3.98091174521537e-05	0.0151091963992167
6	AX-297834235	0	13748557	1.66823759782047e-07	0.000149554886157254
6	AX-297833565	0	13868516	0.00796428157392121	0.0173688031730791
6	AX-297833543	0	13902254	0.00521107934156498	0.0155323089679708
6	AX-297834177	0	13914114	7.33693216334762e-05	0.0071715106986171
6	AX-297833525	0	13940864	0.000206158952033079	0.00342342924978523
6	AX-297833517	0	13950044	2.86178432055743e-14	7.8523499310117e-08
6	AX-297833494	0	13989251	0.000427609001924682	0.00145664873639837
6	AX-297834124	0	13992582	0.000208781469293028	0.00156782246884275
6	AX-297834122	0	13993950	0.000287830413816736	0.000831751881451808
6	AX-297833484	0	13996580	2.45846331021501e-05	0.0419045475953389
6	AX-297834110	0	14015968	0.0010794644753992	0.0144652509725468
6	AX-297833450	0	14076450	3.43837599545762e-05	0.00757580709784884
6	AX-297833999	0	14227948	0.00228340734690234	0.0120884784854837
6	AX-297833330	0	14300103	6.18989755990617e-05	0.0364393563658298
6	AX-297833918	0	14395849	7.42849767974228e-06	0.0176637815845668
6	AX-297833908	0	14414785	1.10748294085999e-05	0.00958421056698868
6	AX-297833904	0	14419437	8.71777826681742e-07	0.00266936441457085
6	AX-297833867	0	14495257	4.99493113038505e-06	0.00372403042000392
6	AX-297833841	0	14544291	0.0625780297764644	0.0429811736381665
6	AX-297833217	0	14548562	0.000375837092935631	0.00262444118776855
6	AX-297833201	0	14592095	1.5683178319391e-06	0.0102966425415825
6	AX-297833804	0	14668628	0.000102807279648782	0.0113036359175288
6	AX-297833791	0	14706421	6.43323399900652e-05	0.0067667744045714
6	AX-298171146	0	14815159	9.70738495475482e-06	0.0357367954199858
6	AX-298168907	0	14823432	0.0055078368037238	0.0355666373612212
6	AX-298168961	0	14885826	0.000319539090379283	0.0401298002991817
6	AX-298171223	0	14900779	4.6690828838335e-06	0.00946560025628912
6	AX-298171325	0	14986202	8.66184990922044e-05	0.00154092377096798
6	AX-298169121	0	15020156	0.011704379725501	0.0291223622125325
6	AX-298169125	0	15030434	7.29474604837264e-15	2.34570654986367e-07
6	AX-298171470	0	15131178	0.0210440342878937	0.0416460556624179
6	AX-298169215	0	15133907	4.37132700941133e-05	0.00220055838537273
6	AX-298303415	0	15238985	8.01660777851066e-09	0.00498336375316391
6	AX-298303389	0	15265329	2.404524714938e-05	0.0186972168575505
6	AX-298300831	0	15267389	5.58017087355417e-05	0.017839346557942
6	AX-298300790	0	15311384	3.24266168996065e-06	0.015267921233918
6	AX-298300778	0	15321189	9.24561543836161e-08	0.00656334645291656
6	AX-298303335	0	15322818	1.30895961456035e-08	0.00840642064835518
6	AX-298303331	0	15324609	3.82683912690355e-09	0.0157525735070226
6	AX-298303305	0	15362737	4.38800274939933e-09	0.00639011751550935
6	AX-298303298	0	15365279	5.64310534854898e-08	0.0152254172242436
6	AX-298303180	0	15502222	0.00353823904506602	0.0338973766332256
6	AX-298067630	0	15676492	1.77600612486962e-05	0.00671428747016201
6	AX-298067605	0	15705913	1.03202304356196e-09	9.36108116939493e-07
6	AX-298067602	0	15708635	1.62370549962891e-07	2.23437833486135e-05
6	AX-298067598	0	15716186	8.01079670213227e-05	0.00533317680509607
6	AX-297938902	0	15791554	0.00368076440103571	0.00451322909188221
6	AX-297939027	0	15893013	7.96598497221423e-06	0.00463934493657323
6	AX-297939043	0	15902195	7.38379747582325e-05	0.00152205785267399
6	AX-297941271	0	15907077	0.000344362572936084	0.00656813489866619
6	AX-297939085	0	15941005	0.00176752942828773	0.00139299685942816
6	AX-297941311	0	15948185	2.57178438767877e-06	0.0128053755185386
6	AX-297939108	0	15957834	0.00335798874528862	0.00727120233637366
6	AX-297939112	0	15958891	0.00141137937732133	0.00210012443150652
6	AX-297941399	0	16020415	0.00132714399344331	4.51898843657546e-05
6	AX-297941453	0	16081381	9.1043883019757e-08	0.00038508109579659
6	AX-298016537	0	16611173	0.000138092638751152	0.000323171772489794
6	AX-298016541	0	16614708	2.05451628891823e-05	8.23428386586132e-05
6	AX-298014402	0	16618200	1.09538241748308e-06	2.27084649679938e-06
6	AX-297907363	0	16722095	0.0205618208415304	0.0411747127911489
6	AX-297909362	0	16739865	0.0077108125775857	0.0157868724224906
6	AX-297909476	0	16830334	3.16453986652312e-05	0.00200376530242636
6	AX-297909504	0	16844555	0.100373375882723	0.0311030847889358
6	AX-297907569	0	16885983	2.77414178976596e-08	4.38331346663667e-07
6	AX-297907573	0	16889757	0.000120508941962812	0.00143029803200359
6	AX-297909577	0	16905751	2.59812292370738e-05	0.000885054754785927
6	AX-297909581	0	16908373	0.0254768136723712	0.00811203062093721
6	AX-297909585	0	16911567	0.00616592694277703	0.00716400321323223
6	AX-297909618	0	16935721	0.00282079345613842	0.00672872884021559
6	AX-297907739	0	16998261	0.0987765275101335	0.0497824554262963
6	AX-297909825	0	17084705	0.000789848853403916	0.00522684965207416
6	AX-297907839	0	17086100	7.93280943143082e-05	0.000793234453696011
6	AX-297909842	0	17096505	0.00367049556816972	0.030690113949932
6	AX-297909879	0	17118199	0.00330425648476022	0.0376623569195446
6	AX-297907931	0	17140562	2.05444531040145e-05	0.00320490990194322
6	AX-297909951	0	17164428	0.000118492956231259	0.00819451081417155
6	AX-297908225	0	17388530	0.000208898540719991	0.0273755992528368
6	AX-297908233	0	17392992	6.65861343428395e-05	0.00539543772060485
6	AX-297910319	0	17457475	1.02559013200354e-05	0.00324743005914989
6	AX-297908334	0	17466154	0.00833411251134252	0.00039475887415667
6	AX-297910411	0	17558987	0.0251803832880572	0.0240775224154094
6	AX-297908503	0	17640473	1.99293872553794e-07	0.0149407968753079
6	AX-297910519	0	17652346	0.000825282156610233	0.0136119434133396
6	AX-297908530	0	17653439	0.000825282156610233	0.0136119434133396
6	AX-297910547	0	17682191	1.75191763458105e-06	0.00111582118886692
6	AX-297908624	0	17736175	9.31096347573459e-06	0.00430824819193673
6	AX-297910649	0	17755730	5.43693968804895e-07	0.0136855842600046
6	AX-297908678	0	17770639	2.4406341163704e-07	0.0477765308502494
6	AX-297908733	0	17808845	6.53834523897054e-08	1.50962412489942e-05
6	AX-297910769	0	17837779	2.80331356368004e-06	0.0162009877510116
6	AX-297908911	0	17944939	1.07889790649261e-08	0.00157660717553336
6	AX-297910908	0	17957092	0.000242488180411141	0.00922833456822469
6	AX-297908931	0	17958612	0.00221093684200418	0.0308472721371041
6	AX-298007065	0	18057544	3.0198076155385e-06	0.00687571236515329
6	AX-298007068	0	18059350	1.04764494032029e-09	0.00179362072058752
6	AX-298007221	0	18181857	0.21092027464899	0.0291927678719619
6	AX-298009590	0	18319029	0.0141112663365543	0.000525657513302728
6	AX-298007420	0	18320614	0.00142496705597968	0.000797736802578278
6	AX-298007495	0	18373083	0.0157096957708001	0.0182381022983571
6	AX-297988446	0	18468399	0.024638370487553	0.00290050353798272
6	AX-297988520	0	18514497	0.00240824900693206	0.00022383114211015
6	AX-297990967	0	18594824	0.00107707747444891	7.10542623210685e-05
6	AX-297991124	0	18718189	6.82265361600405e-07	0.000208331449044891
6	AX-297988827	0	18720998	1.00895547291584e-06	0.000221403309516202
6	AX-297991168	0	18744456	0.0985459441312135	0.0101499743768306
6	AX-297988906	0	18777661	0.000256290263108782	0.00971054952243199
6	AX-297991220	0	18781657	2.11477108855373e-09	3.29933490284323e-11
6	AX-297991260	0	18806544	0.000450612647756997	0.0332809976260487
6	AX-297918489	0	19056332	0.0103462171043987	0.00334198851714603
6	AX-297833083	0	19432760	0.00320691726384659	0.000373715878474533
6	AX-297832859	0	19741637	0.0231011068222836	0.00141657271413009
6	AX-297832875	0	19799858	1.15376975235843e-10	0.000770193554793097
6	AX-297832895	0	19860543	0.153888840021717	0.0489934620211887
6	AX-297832901	0	19877245	8.19087578791558e-10	0.000708862885085941
6	AX-297833394	0	19885361	2.82647897160198e-08	0.0317236951536341
6	AX-297833404	0	19902605	0.00316673234894669	0.0231355811963325
6	AX-297833495	0	20065294	0.028861861483701	0.0212269287836519
6	AX-297833018	0	20248463	0.000516457204058316	0.0016692248776952
6	AX-297833613	0	20250438	0.0689100696003414	0.00840642064835518
6	AX-297833648	0	20321741	0.000885296631121019	0.043086422230026
6	AX-297833079	0	20374705	0.00494236006721978	0.000206514656297418
6	AX-297833084	0	20379736	0.00119945958962501	0.0400046305027087
6	AX-297833095	0	20425139	4.03943565258533e-05	4.84727741450094e-06
6	AX-297833737	0	20478570	1.04713835585255e-07	0.0130457732241184
6	AX-297833769	0	20566500	0.0244445026405336	0.00514139959462433
6	AX-297833771	0	20566978	0.00822058123467565	0.00335781070259619
6	AX-298162674	0	21116010	0.0251183491148482	0.00869296334197705
6	AX-298160418	0	21121833	0.0167463251423984	0.0264127542620127
6	AX-298162723	0	21154119	0.00513246771609636	0.0376243731159652
6	AX-298162949	0	21324050	1.99556685497791e-06	0.0107269444469707
6	AX-298163064	0	21405150	0.00797929680687674	0.00791109060134218
6	AX-298163068	0	21407202	0.0327965963722863	0.0286222830928704
6	AX-298163086	0	21420207	0.0837871248333792	0.0426033417938335
6	AX-298163094	0	21423586	0.00793882649689133	0.0225294862790246
6	AX-298160898	0	21498727	0.0611396821772449	0.0213613733549757
6	AX-298068202	0	22111474	0.00083192144865027	0.00265083655002201
6	AX-298068391	0	22240823	0.00279542103847194	0.0110879798576279
6	AX-298068395	0	22246241	3.25557332803595e-06	0.000722000480358732
6	AX-298066744	0	22367229	0.0982776401481874	0.0230133045042331
6	AX-298068729	0	22469752	4.27756393685479e-05	2.66888901396509e-05
6	AX-297929236	0	23108372	0.0576124183840914	0.00920100373713764
6	AX-297929508	0	23277269	0.00529703043535099	0.000789089507138049
6	AX-297931605	0	23286000	0.00464635689212125	0.00213445649791859
6	AX-297929547	0	23307851	0.000583109231400312	2.1758380377577e-05
6	AX-297929580	0	23330847	0.000360910715245465	1.56297510929173e-05
6	AX-298012540	0	23880955	0.0349023847655179	0.00968861925529948
6	AX-298012536	0	23883919	3.28174243960041e-06	4.30900619900593e-05
6	AX-298012529	0	23895462	0.00782639161869182	0.00653067051405189
6	AX-298012525	0	23898111	3.50809484065369e-06	4.49583795627203e-05
6	AX-298115286	0	23966991	0.00472162522131506	0.00231732702900225
6	AX-297975928	0	24085965	0.035432541483729	0.0437414014435626
6	AX-298124645	0	24484460	0.00651445039224442	0.026877395142556
6	AX-298050705	0	24573008	0.00655768982297789	0.000710906717518313
6	AX-298241470	0	24905148	0.000904085350529007	0.0417036290107019
6	AX-298059377	0	25567658	0.101029717983818	0.0299220919712014
6	AX-298059619	0	25762742	0.00787840737715198	0.0452140934229104
7	AX-298106954	0	47528	0.00766915825334819	0.047634125822063
7	AX-298122005	0	172335	9.71495107456863e-07	0.000284046052716058
7	AX-298119977	0	205292	0.0073037842053915	0.00258695928143958
7	AX-298121977	0	215021	7.77793649081242e-10	0.000284535560969431
7	AX-298269158	0	287264	0.00508499479718742	0.00192328608642871
7	AX-297987671	0	1779359	0.00376363345947093	0.00727482740177573
7	AX-297987736	0	1870853	0.000289800536372378	0.00459579594934769
7	AX-297987815	0	1976143	6.94447010279336e-07	0.0182547631362248
7	AX-297987846	0	2020265	0.00275545929862	0.00108466797722964
7	AX-297987883	0	2041475	0.00550974757683334	0.00345357792079406
7	AX-297988061	0	2211425	0.00764197855720691	0.000861221491725632
7	AX-297988496	0	2581958	0.267372947412987	0.0392225964731032
7	AX-298123138	0	2952339	0.0926968327454594	0.0211743083586497
7	AX-298123447	0	3173317	0.00808081992240097	0.000399655504405593
7	AX-298125561	0	3261094	0.0274134246810281	0.0134791986005037
7	AX-298295094	0	3470743	0.199174235950942	0.0395754106061999
7	AX-298295343	0	3672127	0.000591560900465336	0.000347510109121919
7	AX-297971116	0	5033125	3.45598075031742e-14	2.50621050273341e-06
7	AX-297971339	0	5216836	0.0445531685691241	0.0382681201562196
7	AX-297973726	0	5230387	0.00384896172276023	0.00800777042716934
7	AX-297973789	0	5269056	0.0115079080915555	0.0310693027177354
7	AX-297971490	0	5317652	6.38753582560888e-10	0.00101053622914071
7	AX-297974690	0	5955847	7.57817491304542e-08	0.0290534707662438
7	AX-297972823	0	6303502	0.0587576234941947	0.0101365526822935
7	AX-297975212	0	6318516	0.0322109010208706	0.00955879754984799
7	AX-298364267	0	6470044	9.10027182319022e-06	0.00214565203682775
7	AX-298364388	0	6561296	0.0114714570850617	0.03056975393148
7	AX-298364754	0	6781477	0.0022507985911039	0.00336182396948889
7	AX-298364968	0	6950957	0.000419476601137544	0.0404078475006438
7	AX-298362161	0	6990919	0.000215695540809997	0.02749192919824
7	AX-298365106	0	7066471	0.0323317416287061	0.00396372327465442
7	AX-298365197	0	7133602	0.147707046464496	0.0458680342611343
7	AX-298362395	0	7180900	4.24169292776397e-06	0.000187421064968363
7	AX-298362712	0	7411674	0.00296026964336984	0.000256677856180944
7	AX-298335700	0	7565703	0.0220319648798386	0.00092110743478353
7	AX-298335637	0	7622706	0.0024483748606243	0.000328678761783099
7	AX-298335552	0	7695803	0.00534958334969086	0.000383179441783503
7	AX-298027512	0	8130182	0.0400222672435556	0.00310911721882326
7	AX-298027502	0	8133060	0.00534222852592065	0.000276073140472229
7	AX-298027204	0	8393469	0.233586409846822	0.0469760854424675
7	AX-298199179	0	8646269	0.0679644670934922	0.00825199057287169
7	AX-298201778	0	8872990	0.00626810568746804	0.0423936557929922
7	AX-298199541	0	8899070	0.00342122534103537	0.000875669927083536
7	AX-298201823	0	8901635	0.0112143990526499	0.00140307229078338
7	AX-298201894	0	8961542	0.00587815729325687	0.00306182794895431
7	AX-298199639	0	8980056	0.082052410477441	0.0237952190050134
7	AX-298201937	0	8998099	0.00332428206216559	0.00374686959689749
7	AX-298202226	0	9227126	0.00843034184471344	0.00324499409234703
7	AX-298202234	0	9234919	0.00378224632198269	0.00756138665587669
7	AX-298202500	0	9428306	0.0741713380044398	0.00554043020053553
7	AX-298200226	0	9438746	0.0838399695892758	0.0100760758003542
7	AX-297844288	0	9984364	0.0159912994851141	0.0182270545104075
7	AX-297842597	0	9999402	6.98015386328762e-06	0.000172595515012137
7	AX-297844178	0	10080301	1.08738087134203e-06	0.00442537412075549
7	AX-297844076	0	10158429	3.55049572611712e-06	2.21676411395822e-06
7	AX-297842389	0	10181845	2.90306625040871e-07	1.74730090374735e-06
7	AX-297844022	0	10202209	5.58020619979053e-05	0.000203563814312683
7	AX-297844018	0	10203844	0.0498771802367896	0.0266974885332272
7	AX-297843650	0	10570616	9.62638152154141e-05	0.0169887817276283
7	AX-297843331	0	10887741	0.00117908243192555	0.00160272715250379
7	AX-297843177	0	11041370	0.00112817627166994	0.0210157721942308
7	AX-297841691	0	11148225	0.0490293111525895	0.00537109799271689
7	AX-297903882	0	11895962	4.16966009836095e-09	0.00334373714925679
7	AX-297901862	0	11909340	4.23179218616379e-05	0.00579006245691157
7	AX-297903850	0	11917597	0.00135937467432801	0.0477757412613607
7	AX-297901770	0	12024711	0.0215038740509278	0.0246837401104472
7	AX-297901624	0	12229811	0.00896107149745259	0.0430714533144977
7	AX-297903595	0	12284734	1.70386021797829e-09	0.00206357456965723
7	AX-297903573	0	12312659	1.00314879511752e-10	3.46714310019856e-11
7	AX-297903553	0	12329958	0.000254658694696713	0.0032383124178096
7	AX-297901552	0	12350963	2.99309971008343e-07	2.46222222174287e-07
7	AX-297903498	0	12399351	0.0130644632358722	0.0120884784854837
7	AX-297901504	0	12418964	0.000532485353442812	7.5368584770229e-05
7	AX-297903484	0	12428058	0.0242457220493398	0.0149101598737418
7	AX-297901440	0	12504480	0.000693269906995373	0.00433851553156036
7	AX-297903283	0	12863499	0.00200459688879255	0.000415358964416324
7	AX-297901268	0	12890635	0.000102679477682113	0.000310776787208734
7	AX-297903267	0	12910965	3.88254464316515e-06	0.000256677856180944
7	AX-297901242	0	12951527	0.00831953782110517	0.00919907702844288
7	AX-297901039	0	13241333	0.0099188265162141	0.0326033014140936
7	AX-297900757	0	13713962	1.95254095130415e-05	0.000194223913674882
7	AX-297900724	0	13794686	0.0110271911793476	0.0241343089738817
7	AX-297900712	0	13805299	1.21611089744616e-08	6.05920148522156e-06
7	AX-297902703	0	13872057	1.5294887334321e-11	0.000465278542627626
7	AX-297902699	0	13874505	9.49670432603957e-11	0.00051825789900798
7	AX-297902666	0	13920117	1.71532014101868e-05	0.0142262272451082
7	AX-297900645	0	13923437	1.27451831174006e-05	0.012893010254113
7	AX-297900572	0	14103415	0.00186715571818221	0.00937420747487269
7	AX-297902517	0	14258061	2.0031052054812e-07	1.78869012648964e-07
7	AX-297900449	0	14341788	0.00429668797744989	0.00663194438889917
7	AX-297900437	0	14355190	0.0170068229125163	0.0113501197051071
7	AX-297902384	0	14510578	0.0099026343428753	0.0357995078608245
7	AX-297902379	0	14512967	0.0287825017382041	0.0188770707706172
7	AX-298353277	0	15079320	0.000391903949336978	0.00245955226495948
7	AX-298353317	0	15150150	2.97718439772152e-08	0.0192472380874092
7	AX-298350559	0	15358553	5.69979005903805e-05	0.044267235133263
7	AX-298350621	0	15447629	0.0125594261718396	0.0475442746010074
7	AX-298353527	0	15503970	0.000112413767524788	0.000271799073681351
7	AX-298350700	0	15529719	0.000120785900137094	0.00182781132722073
7	AX-298350708	0	15544569	0.0373390634909783	0.0485723506729895
7	AX-298350788	0	15664949	0.0613022486995557	0.0422211617617321
7	AX-298353640	0	15669981	0.0493666282289114	0.0425941518615564
7	AX-298350829	0	15725456	0.0101362860420357	0.000732112936615759
7	AX-298190877	0	15960067	0.0452953023894123	0.0438236967329938
7	AX-298190903	0	15984022	8.25529690058911e-06	0.00122924006017659
7	AX-298191057	0	16229309	0.00124612154421705	0.00143207627484027
7	AX-298191065	0	16236409	0.00149097607435878	0.00148113723566873
7	AX-298188794	0	16291743	5.27145606485265e-09	5.98687433181307e-06
7	AX-298191127	0	16314319	5.76696736905584e-06	0.000996282129600215
7	AX-298191139	0	16327949	0.0140992008153789	0.0392276495936956
7	AX-298182775	0	16784555	0.000171624236184828	0.045589691869908
7	AX-298182859	0	16863049	1.21574578435229e-05	0.0156224827250861
7	AX-298185337	0	17031409	5.04923128602298e-05	0.00235389390149967
7	AX-298183127	0	17078866	0.00343089189670319	0.0328392421931102
7	AX-298183225	0	17182172	0.00830670826549224	0.000839109958176314
7	AX-298183307	0	17260791	0.00111606522401431	0.00187317650618371
7	AX-298183369	0	17302978	0.0160977257971119	0.0496947095389607
7	AX-298185682	0	17322552	0.0103767372401183	0.00122398700357412
7	AX-298183412	0	17334696	0.0149721596272785	0.0418415183999325
7	AX-298183415	0	17335075	0.000125365785007191	0.0293995016544587
7	AX-298183482	0	17387615	0.085704540037314	0.0327290907449919
7	AX-298183502	0	17415347	0.0158645473603958	0.0228409095275665
7	AX-298185796	0	17424752	0.0200491496590931	0.0340680655592262
7	AX-298186002	0	17564834	0.00401106972943685	0.0406305837209344
7	AX-297858648	0	18131799	1.47115947957248e-06	0.00213445649791859
7	AX-297856820	0	18211106	0.0481350491062533	0.0310782104830112
7	AX-297859025	0	18478174	0.201958584425674	0.025884941696853
7	AX-297857577	0	18954333	0.0347369489845247	0.0491862328142183
7	AX-297859527	0	18980641	0.00368011170392726	0.000152385771173961
7	AX-297857766	0	19101379	0.0530854555501338	0.00749616156415018
7	AX-297859714	0	19104413	0.0408145989292414	0.00282459306601692
7	AX-297859827	0	19182064	0.0555717005179398	0.0307225067365847
7	AX-298219188	0	19340703	0.0344087126613569	0.00335072152433388
7	AX-298217262	0	19521065	1.46766917429976e-09	0.00273821686270642
7	AX-298217276	0	19531140	0.000854815542183928	2.23437833486135e-05
7	AX-298219672	0	19663627	0.228353634188136	0.0416303826961732
7	AX-298106403	0	19716605	1.81360827886584e-07	2.17590840974218e-06
7	AX-298302865	0	19926658	0.00023202302793474	0.00044688092034627
7	AX-298302973	0	20003260	0.0187557899556646	0.00320189319928725
7	AX-298303047	0	20052187	0.000115339190385456	7.41192226960783e-05
7	AX-298306218	0	20499142	0.00153205552267767	5.14133398212685e-05
7	AX-298303885	0	20674920	1.61641028903184e-07	3.11853397935493e-05
7	AX-298306471	0	20675711	2.59703284086898e-09	0.0034641687105192
7	AX-298304030	0	20776932	5.2178297963821e-05	0.000311286698129337
7	AX-298304140	0	20868188	0.00302054408219595	0.000364654273389002
7	AX-298304190	0	20910863	5.37700631376332e-05	0.0074603051568389
7	AX-298303717	0	21224047	0.0860688518554405	0.0340566533963408
7	AX-298301619	0	21492597	1.42105244831385e-05	0.0291223622125325
7	AX-298041386	0	21792911	0.00269542289911552	0.000226359460193973
7	AX-298041382	0	21795963	0.00255125259453805	0.00060022941715312
7	AX-298278289	0	22493964	5.00701221540243e-05	0.000302088694013226
7	AX-298278297	0	22497506	1.76516316674628e-09	1.07406628282337e-09
7	AX-298308219	0	22919098	5.66146980308625e-05	3.02442799337106e-06
7	AX-298310677	0	23111929	0.08154107086089	0.03239344110806
7	AX-298102998	0	23544665	0.0155722666160251	0.00146851328328749
7	AX-298081872	0	26096658	0.00488395569089554	0.00820239642759201
7	AX-298123726	0	26148461	0.0274556016517571	0.0451623116364392
7	AX-298338553	0	26543479	0.00823188321330667	0.00875874422039129
8	AX-298358846	0	741488	0.0108731634505672	0.000830607320484333
8	AX-298276371	0	1458544	0.100567414466405	0.0410704667222033
8	AX-298356813	0	2327372	0.0980911614215961	0.025884941696853
8	AX-297982592	0	4127432	0.0106465322172472	0.00373642865513206
8	AX-297979894	0	4396986	0.0511006376331778	0.00330202905716701
8	AX-297979789	0	4482768	0.0423475012369155	0.0288829195839475
8	AX-297979557	0	4664307	0.0169804316239419	0.0142825152995484
8	AX-297981703	0	4831159	0.0210864076223853	0.0031750222640716
8	AX-297981409	0	5042574	0.000237186267874757	1.56622423239187e-05
8	AX-297978645	0	5301425	0.00382134456706686	0.00470785811219104
8	AX-297996375	0	5987850	0.00232134638291398	0.000347380844540693
8	AX-297996371	0	5988780	0.00942157187805681	0.0042411017285689
8	AX-297998413	0	6209295	0.00420716286879526	0.00158116072545366
8	AX-297998350	0	6275367	0.000946362102803101	0.00264159335833986
8	AX-297996016	0	6365873	0.0033489456119214	0.0325406863002909
8	AX-297842299	0	6682177	0.000530032260251584	0.00937420747487269
8	AX-297841142	0	6710403	0.000723963330595703	0.0207882677151351
8	AX-297842370	0	6759499	5.28096667193816e-06	0.00894724264029513
8	AX-297842378	0	6774819	8.6119231564699e-06	0.000142259676969398
8	AX-297841200	0	6804175	3.02696603489287e-05	9.82262087390466e-05
8	AX-297842617	0	7699542	1.15405277501739e-07	0.00838843211290891
8	AX-297964560	0	10455463	0.000516733950257323	0.000113732400556047
8	AX-297964620	0	10669894	0.00880545226359922	0.0213298740472026
8	AX-297966979	0	10771673	0.0550513326219598	0.0445682307813827
8	AX-297967039	0	10923452	0.00176321953050534	0.0296129582306135
8	AX-297964718	0	10949297	0.000821796036906324	0.00833412898435124
8	AX-297967056	0	10949853	0.000988535703056656	0.0483439117530545
8	AX-298046022	0	11114879	0.00174914374662675	0.00128805958372693
8	AX-298046035	0	11132767	0.00226814010177452	0.013664437398626
8	AX-298048002	0	11186276	0.00071091034534706	0.00919699929910752
8	AX-298048016	0	11289152	0.000145564109870839	4.29018576848338e-05
8	AX-298046086	0	11376207	6.97663996622359e-05	0.00670132669226687
8	AX-298051260	0	11488822	0.000624296299838738	0.0427371043435092
8	AX-298053121	0	11492556	3.5232915041723e-05	0.0010106567119378
8	AX-297850335	0	12858471	0.047727574175901	0.0132674152607573
8	AX-298171547	0	12902557	8.19870778140284e-10	1.21075841928648e-10
8	AX-298169341	0	12985969	0.0151053775622168	0.0329255203560437
8	AX-298171607	0	12993692	0.010587097648809	0.0449802280434077
8	AX-298169415	0	13225953	0.000502681325154889	0.00382833238088479
8	AX-298169562	0	13562767	1.74132740689105e-07	0.000110713416886843
8	AX-298169660	0	13716507	2.34061103129199e-07	0.000640782317836381
8	AX-298169664	0	13719427	2.00480309834279e-06	0.000215932907505126
8	AX-298171949	0	13720412	2.18194626155936e-06	0.000216730509355105
8	AX-298171961	0	13727802	0.000489628115598872	0.00460614300653508
8	AX-298169756	0	13834264	0.00126077867262774	0.00514139959462433
8	AX-298169764	0	13856096	0.0314004766607714	0.0291927678719619
8	AX-298169828	0	13939287	0.0026463257083299	0.0137500687833623
8	AX-298174803	0	14075001	0.00718118628230664	0.00927090817529798
8	AX-298174689	0	14238161	0.0101721630688427	0.0207468527401708
8	AX-298174681	0	14252886	0.0123397034338266	0.011755936991309
8	AX-298174616	0	14351259	0.126178499264622	0.0397213016430513
8	AX-298176763	0	14444631	0.00220621866435703	0.0481001293717414
8	AX-298174014	0	15151371	0.00120755709620626	0.0093066608683917
8	AX-298173991	0	15169755	0.0749022658073022	0.0166964164107949
8	AX-298176210	0	15179298	0.0272350672867546	0.00372066619115025
8	AX-297994077	0	15447356	0.000294013272770494	0.00421005164917211
8	AX-297996421	0	15533186	0.081051476728726	0.0438236967329938
8	AX-297994404	0	15689369	0.000117006117786238	0.00277706325354906
8	AX-297994408	0	15690335	0.0223856671144552	0.0437484213768316
8	AX-297996659	0	15701836	4.5687865784969e-10	2.66888901396509e-05
8	AX-297996663	0	15704313	4.91374855648025e-08	0.000849139975268388
8	AX-297980701	0	16104307	0.000147460017359502	0.0144831425423575
8	AX-297980742	0	16133755	0.022838176224736	0.00210850188626717
8	AX-297980754	0	16147520	0.0200535711559686	0.0175707730477939
8	AX-297980818	0	16194879	0.0370845975960218	0.0227328938108094
8	AX-297980825	0	16198341	0.00235173770781329	0.00427183574595935
8	AX-297980852	0	16212674	0.0306203044121039	0.00548750905540205
8	AX-297980900	0	16257098	0.00368478190431983	0.000415521165551364
8	AX-297980914	0	16268110	0.1104260092772	0.0165338003544121
8	AX-297983427	0	16380621	0.00561013239506075	0.000381986528133816
8	AX-297981209	0	16480556	0.0686417225706788	0.0198735669552127
8	AX-297981226	0	16492410	0.0029590920960843	0.000563639670605417
8	AX-297983632	0	16525258	0.00167058355364694	0.000214527862040456
8	AX-297981316	0	16569973	0.0787074757189539	0.0143113078722032
8	AX-297981340	0	16591653	0.00826128929400911	0.00682619379872128
8	AX-297981347	0	16595898	1.18339766524108e-13	0.000256244070224839
8	AX-297984175	0	16940044	0.00859672891438729	0.000470109978937758
8	AX-297984397	0	17133121	0.0435105759823263	0.0220603993291855
8	AX-298221759	0	17875816	0.134787163256922	0.035293157477794
8	AX-298222068	0	18075384	0.0367604558102933	0.00327115128112701
8	AX-298224435	0	18218944	0.000110152784890001	3.31833884378674e-05
8	AX-298222361	0	18275966	8.63480304991837e-05	0.000302897236767406
8	AX-297995038	0	19086101	0.244357100323157	0.0458068574527427
8	AX-298133410	0	19438347	0.00793844719510921	0.00770536850259273
8	AX-298133399	0	19445667	0.0115070950836999	0.0365651541234978
8	AX-298017866	0	19862866	0.086723316678374	0.0225718018206231
8	AX-298023329	0	20310980	0.0275460888166403	0.0012351871057448
8	AX-298236486	0	20750570	0.17411975865779	0.0329393445328151
8	AX-298305044	0	20934047	0.0215749004368589	0.00450383806918133
8	AX-298085733	0	21177424	0.000405904845811371	0.0345463920458419
8	AX-298083855	0	21241538	0.12339190190294	0.0109438403473168
8	AX-298052080	0	21325026	0.0151408903317833	0.000672763873477869
8	AX-298294333	0	21396530	0.0244880452444718	0.00764288101762692
8	AX-298104520	0	21462897	0.0122937594312242	0.0483590806173738
8	AX-298104552	0	21477632	2.11920735105109e-05	1.59765926006812e-05
8	AX-298104559	0	21477837	9.18492461266439e-09	0.000221093870281905
8	AX-298106602	0	21530279	0.000811975746400185	0.0176914116872744
8	AX-298106618	0	21538944	0.235440843142079	0.0311948538275636
8	AX-298104674	0	21547620	0.00163882596422245	0.0176432371048835
8	AX-298104704	0	21573159	0.188195283496134	0.0230133045042331
8	AX-298101268	0	21684833	0.00369553358593451	0.00170485075998711
8	AX-298103107	0	21692750	0.0024666536326618	0.00151667188927036
8	AX-298270290	0	21791847	0.00652028667993688	0.0108582319705534
8	AX-298270303	0	21806807	0.00324473121654918	0.00274490889540935
8	AX-298270326	0	21824338	0.00387436137133013	0.00952033560350268
8	AX-298270336	0	21828333	0.00516052770412143	0.00150304168261844
8	AX-298268150	0	21830017	0.0763238296881418	0.0084937952491835
8	AX-298270381	0	21882221	0.0300188191959169	0.00958421056698868
9	AX-298135925	0	2720165	0.00322756228648304	0.000215275780931498
9	AX-298135950	0	2739885	0.000582333164408525	0.00077195297981224
9	AX-298118634	0	3198719	0.00830254351112679	0.0027674434107722
9	AX-298044090	0	5526385	0.0380191853626838	0.0043737070968964
9	AX-298042063	0	5530285	0.0884858460600395	0.0251847646517682
9	AX-298041999	0	5578329	0.0992727892272113	0.0414556248148973
9	AX-298005212	0	6571211	0.00234854902621989	0.000186324641781364
9	AX-298005123	0	6652105	0.0756832241835038	0.0260668756719506
9	AX-297928576	0	7727184	4.94627474840461e-05	8.31301501865359e-06
9	AX-297928437	0	7842966	0.0165136799931304	0.00158830997703037
9	AX-297925861	0	8183510	0.0099340699632178	0.0206305366280945
9	AX-297927935	0	8213854	0.000195563328640361	0.01938414628398
9	AX-297925799	0	8226717	0.00112586495566859	0.0473054088832576
9	AX-297925650	0	8348822	0.0449919193392948	0.0443568817541179
9	AX-297925638	0	8355956	0.188871936337352	0.0495790400033837
9	AX-297925449	0	8486963	4.09893538177265e-05	0.0161196546373646
9	AX-297927540	0	8504990	0.000328722014883968	0.000256260812616562
9	AX-297925382	0	8547429	8.8281594633554e-11	0.00934456731567426
9	AX-298203895	0	8816727	0.00679748798237269	0.000777177261052832
9	AX-298206320	0	8872835	0.00343284274619298	0.000232225980152236
9	AX-298206348	0	8889270	0.0236213059118298	0.0154414617922083
9	AX-298204145	0	9010376	0.00574808493753096	0.00148513423860134
9	AX-298206593	0	9098300	4.73433025795844e-06	2.22129161804003e-07
9	AX-298206671	0	9148251	0.0240844763139105	0.00872045179658807
9	AX-298204383	0	9185594	0.00427549744364489	0.000118797494195582
9	AX-298206876	0	9273196	0.0216153493737495	0.00184747442375454
9	AX-298184545	0	9376116	0.000366249745827922	8.09347068985294e-06
9	AX-298182034	0	9571063	0.0448872195467402	0.0308438233437551
9	AX-298182018	0	9581383	0.0195390458761471	0.00804300464334808
9	AX-298181874	0	9718669	0.000433953932542338	0.0125921401965391
9	AX-298181870	0	9719672	0.000312896267363866	0.0229678858394753
9	AX-298183977	0	9842264	0.0109665400390423	0.040606250430702
9	AX-298181631	0	9899146	0.0127135419458089	0.0119660625367255
9	AX-298181212	0	10252390	0.000867577867175866	0.00174530810154478
9	AX-298183462	0	10285096	0.0137201392164018	0.033130666172532
9	AX-298183141	0	10552066	0.00379842112418349	0.0120884784854837
9	AX-298183138	0	10552863	6.84808591130223e-05	0.000971697636950232
9	AX-298015746	0	10709589	0.105011678220916	0.044376495272929
9	AX-298138569	0	10859957	0.00590471854920053	0.00560475046805707
9	AX-298138576	0	10864110	0.0435320902718435	0.033190298204959
9	AX-298138589	0	10871509	1.58869701496279e-07	0.0120506204939635
9	AX-298136504	0	10890054	0.0775603180852736	0.0302882405909719
9	AX-298138657	0	10926891	0.0150980752482099	0.00217150582679776
9	AX-298138676	0	10937556	4.53873095042077e-05	5.95559706495919e-06
9	AX-298136823	0	11165712	0.228977686917819	0.0456615278808472
9	AX-298138968	0	11191760	0.0661870169094776	0.00700798530934248
9	AX-298139592	0	11723975	0.108126089563931	0.037652255684646
9	AX-298137496	0	11767336	0.00169245008728506	0.00190704437330309
9	AX-298140702	0	12825161	1.34154338851812e-05	2.9797720679168e-05
9	AX-298138656	0	12911682	1.13110253313266e-05	0.00269800588687835
9	AX-298138660	0	12914503	3.33550286586808e-07	7.61614889785912e-05
9	AX-298138664	0	12915874	0.00236761205127595	0.00569231728998346
9	AX-298138738	0	13001756	9.19630937679155e-07	0.0412542765672069
9	AX-298140873	0	13002687	6.03198547447966e-07	0.00914483140574304
9	AX-298138746	0	13003771	4.51164072240787e-05	0.00386820017326964
9	AX-298138762	0	13012400	1.22469969787319e-05	0.0174860305813664
9	AX-298141153	0	13282681	0.0159935446473517	0.00359489778657372
9	AX-298141161	0	13297467	0.032057972949678	0.0358202371267002
9	AX-298141180	0	13311187	0.00542797781907425	0.00319131904025269
9	AX-298141184	0	13312130	0.0113432415851865	0.00341650313233294
9	AX-298139100	0	13366787	0.00349603299543963	0.00469892616936331
9	AX-298141295	0	13416949	0.00125378112279972	0.000569114660497944
9	AX-298141304	0	13429728	0.0699130433052989	0.0461877120179185
9	AX-298139181	0	13474552	1.44119372761243e-06	9.46872053381782e-06
9	AX-298139189	0	13487735	0.000910337957044889	0.00216627407515684
9	AX-298141354	0	13503380	0.00689030959983732	0.00547107282331013
9	AX-298141358	0	13510750	4.28900695223643e-06	1.16979868824004e-05
9	AX-298139217	0	13514520	0.0525071615992552	0.00751368233242688
9	AX-298141390	0	13529263	0.0091801107493252	0.00416895534110853
9	AX-298139244	0	13537054	0.00560314157220891	0.0039537912472938
9	AX-298141419	0	13557546	0.0223698250346844	0.0158526900061874
9	AX-298139307	0	13623290	0.0262542131680698	0.0311790848491106
9	AX-298139347	0	13658284	8.26612421587411e-10	1.80060427005384e-05
9	AX-298141511	0	13661657	7.35768239895772e-08	0.00158131305238789
9	AX-297865565	0	13754564	0.00146473598218166	0.0137931868341071
9	AX-297865561	0	13756031	0.000157347106575384	0.00276614714594608
9	AX-297867446	0	13758582	0.0137415456236852	0.0343697079177827
9	AX-297867437	0	13765646	1.54007279106738e-05	0.00137815287825272
9	AX-297865432	0	13856352	0.000566371794499254	0.0011658491890247
9	AX-297865407	0	13894901	3.15099548890132e-05	0.000143885292476195
9	AX-297867293	0	13897407	0.00376329581420142	0.00132151042875351
9	AX-297865367	0	13922816	0.00131204182861814	0.00369329004171035
9	AX-297867215	0	13946922	0.000760080500952585	0.00711810328052234
9	AX-297865327	0	13949734	0.00134112309848333	0.00358111694449915
9	AX-297867162	0	13993058	0.00162775288524545	0.030585719689384
9	AX-297867089	0	14056878	0.0245338750078804	0.0467452467368458
9	AX-297865208	0	14059193	4.47700266907811e-09	3.41394579345668e-05
9	AX-297865200	0	14067465	1.1990178294022e-06	0.000256244070224839
9	AX-297867074	0	14079404	4.89732641021101e-05	0.0116553943860299
9	AX-297867050	0	14100165	0.0010147568138385	0.00526900760345654
9	AX-297866888	0	14313222	0.0457118510558459	0.0192866966783977
9	AX-297866860	0	14342497	0.00035874443322019	0.00210012443150652
9	AX-297864960	0	14366104	0.000908454580752594	6.09775291232707e-05
9	AX-297866587	0	14623976	0.0213272525137227	0.00627433987946234
9	AX-297866541	0	14660852	0.000825783028621667	0.00140687656806497
9	AX-297866537	0	14663610	0.00943550753380424	0.00955879754984799
9	AX-297866533	0	14664878	0.00391514824761565	0.00538456025437008
9	AX-297864465	0	14895779	0.0838972678559154	0.0299765736632828
9	AX-297864403	0	14973285	0.00837036781250234	0.00448869503064705
9	AX-297866278	0	14983976	0.00992138715266384	0.0175780429173794
9	AX-297866123	0	15180828	0.010736539332664	0.0400276212888724
9	AX-297864210	0	15208485	0.222475670278674	0.0344395249699238
9	AX-297865504	0	16056841	0.00710159977805612	0.0466364681819417
9	AX-297865496	0	16063638	0.0563366226381034	0.0300549749122599
9	AX-297878602	0	16272076	0.000722371597115235	0.00145413648922518
9	AX-297878561	0	16315307	0.00425830732297787	0.0107317402344516
9	AX-297880354	0	16317884	0.000405048375060851	0.00357584509366359
9	AX-297878541	0	16327243	0.000136328240298664	0.000143422048688228
9	AX-297880329	0	16333782	8.37094286082203e-05	3.18143861693633e-06
9	AX-297880322	0	16337942	0.000110404788124531	0.000131774765666863
9	AX-297880309	0	16360532	7.13719698990276e-05	0.00125967573686404
9	AX-297878505	0	16365521	0.00124261360817162	0.00845764808898193
9	AX-297878501	0	16380057	3.40009654873504e-05	2.88186980738011e-06
9	AX-297878487	0	16393411	0.00228503206890819	0.0339073714950928
9	AX-297880244	0	16433376	0.000652365869882689	0.000414050605358035
9	AX-297880232	0	16439891	3.65009129587621e-05	2.46115678455542e-06
9	AX-297880213	0	16448789	0.0923470555546635	0.0200082203358725
9	AX-297880178	0	16483662	0.00102954697872	0.0103539162230966
9	AX-297878370	0	16491989	0.0732553040552595	0.0415854998253189
9	AX-297880162	0	16495030	0.00557542538716937	0.00148113723566873
9	AX-297878302	0	16546266	0.0450346084459397	0.00393798776745068
9	AX-297879893	0	16758557	0.00792952368436327	0.00330685017663889
9	AX-297879879	0	16772460	0.0139462838557817	0.00194673628207987
9	AX-297878031	0	16795286	0.018993148124697	0.0399243997757737
9	AX-297877993	0	16821203	3.15642164881908e-05	0.0461145090716988
9	AX-297877801	0	17037015	3.7780058586169e-06	0.0318422556162764
9	AX-297879540	0	17101338	0.0251947740853221	0.0454319887435399
9	AX-297926491	0	17555065	6.86252189652431e-05	1.35684130761805e-05
9	AX-297924373	0	17568744	0.0251144918391605	0.0109668794096053
9	AX-297924403	0	17584390	3.86376074300569e-10	3.88655597812512e-09
9	AX-297926639	0	17722910	0.0315350374078657	0.015267921233918
9	AX-297926653	0	17740051	0.00771446891591029	0.00136992789021143
9	AX-297924534	0	17742281	0.03700180722714	0.027132638942452
9	AX-297924538	0	17744470	0.0147958679813991	0.0200422315736383
9	AX-297924560	0	17752177	7.69489396155775e-08	0.0175780429173794
9	AX-297924564	0	17753989	0.000424977786345476	0.000876558534456993
9	AX-297924596	0	17774720	5.99338515324771e-13	0.000217327521703276
9	AX-297927077	0	18076213	0.0181236304750737	0.00246367260937355
9	AX-297927082	0	18078694	0.106473900716621	0.0291927678719619
9	AX-297927147	0	18126428	0.00510083678299353	0.0056531956225894
9	AX-298036280	0	18179902	0.00926973956382547	0.0304457228675441
9	AX-298038391	0	18244420	0.128673326435027	0.0302976221060402
9	AX-298036187	0	18319107	0.0205992951587962	0.00665180755472754
9	AX-298035759	0	18700522	0.00241397194546941	7.41192226960783e-05
9	AX-298035715	0	18753350	0.0970870090253407	0.0425941518615564
9	AX-298035708	0	18758650	0.0391608612307287	0.00214803335094347
9	AX-298037799	0	18804725	0.151574141433342	0.023687936009268
9	AX-298035551	0	18901177	0.0447911381460831	0.00392941708349905
9	AX-298035455	0	18986013	0.0201133373488488	0.000670603181927094
9	AX-298035447	0	18991716	0.0239774536883248	0.0453502502355338
9	AX-298037530	0	19029993	0.00566444917618906	0.00208374670607743
9	AX-298037432	0	19084026	0.0340732359193958	0.00280318967346603
9	AX-297838641	0	19119552	3.99356141511458e-06	0.0230863197493265
9	AX-297839292	0	19189362	4.63464363531073e-07	6.97892865901607e-05
9	AX-297839290	0	19191689	5.47587501829076e-06	0.00132148993190936
9	AX-297839231	0	19282021	0.0263886870814723	0.0220205020152942
9	AX-297839209	0	19313232	0.0171786739642698	0.00129020455351141
9	AX-297966279	0	19449734	5.53420611198387e-05	0.000272981871440427
9	AX-297965854	0	19817584	0.00689966174457063	0.00122924006017659
9	AX-297965737	0	19898714	0.0578121972557304	0.0288088114579361
9	AX-297968095	0	19904626	1.49761325324142e-16	2.36619913868487e-07
9	AX-298232924	0	20109153	2.80360131939279e-05	0.00174693336480964
9	AX-298232867	0	20156825	0.0809648926895584	0.0246216449215466
9	AX-298234972	0	20206907	0.00332003940691068	0.0024381475970241
9	AX-298232613	0	20371158	0.00639609471194485	0.0455368515925804
9	AX-298234589	0	20497592	0.116556911839224	0.0207824064233661
9	AX-298234558	0	20523438	0.0220028649944329	0.0444694598061247
9	AX-298231795	0	20960062	0.0801785854019502	0.0419979010119668
9	AX-298231742	0	21009099	0.200033588511498	0.0364275463862531
9	AX-298233902	0	21043561	0.039887259861627	0.0110879798576279
9	AX-298231537	0	21184152	0.030851694825042	0.00867332631745331
9	AX-298231483	0	21215441	0.0397755513117607	0.0168670230766724
9	AX-298233446	0	21436558	0.00215750216339463	0.0331314277765985
9	AX-298231171	0	21464801	0.0179082269290482	0.0267286538749732
9	AX-298231091	0	21520386	0.00384825495051342	0.000477092984490734
9	AX-298233210	0	21625097	8.07297029833639e-05	0.0138003254214497
9	AX-298230965	0	21633508	0.000520006878039249	0.0157312931205321
9	AX-298233047	0	21744344	1.73762131974981e-08	0.00867201381944065
9	AX-298230806	0	21746899	8.2054393428411e-11	0.00410372112783566
9	AX-297989977	0	21988877	0.00630439630621914	0.0122738002287627
9	AX-297987509	0	22117597	0.0431413104300074	0.00208047398923473
9	AX-298194290	0	22290927	0.0272353282656149	0.0116611872560747
9	AX-298197051	0	22670287	0.0587626442493843	0.00453381629506641
9	AX-298194741	0	22680073	0.00261587724730374	0.00576685509365699
9	AX-298197250	0	22823121	0.119007566909529	0.0311087211196199
9	AX-297979370	0	23220043	0.000408956465855999	0.000218597367533052
9	AX-297860823	0	23566379	1.66372595850544e-09	1.21075841928648e-10
9	AX-297860813	0	23575100	0.0354613596490738	0.00939625692409037
9	AX-297860808	0	23585020	0.0169188311071488	0.0137500687833623
9	AX-298362833	0	23782417	5.21313369011768e-06	2.46222222174287e-07
9	AX-297961929	0	24287401	6.97062980745788e-06	4.69636941658898e-07
9	AX-297964366	0	24470424	0.0110461500346676	0.0112223889370834
9	AX-297964441	0	24536255	0.0211707068065506	0.0497817906287638
9	AX-297962080	0	24538916	0.0151728833440711	0.0165338003544121
9	AX-298103407	0	25080659	0.00894747814029617	0.0168157709304103
9	AX-298195930	0	25589568	0.0110096074101684	0.00903291589374852
9	AX-298112145	0	26193252	0.000457425964586161	0.00022383114211015
9	AX-298083248	0	26565067	0.0431859475313564	0.0218297262126006
9	AX-298081531	0	26619166	0.0543052760091129	0.0174880643946303
9	AX-298108139	0	27088855	0.000139046153567272	0.00975919462767535
9	AX-298279003	0	27468622	0.00902431423040556	0.000639176043968654
9	AX-298276587	0	27469674	0.000554641831210746	0.00135907461100624
9	AX-298272563	0	27517748	0.0826006382191367	0.0226102456146562
10	AX-298024538	0	224892	0.0772582185490428	0.0120660029617462
10	AX-298115762	0	321982	0.0363911253120149	0.0291129318840555
10	AX-298369101	0	879297	0.0232245126960522	0.019468264501113
10	AX-298133235	0	1308583	0.0251796848396613	0.00202551615236036
10	AX-298022055	0	1519939	0.00970039737742807	0.000209992084006096
10	AX-298081244	0	2012271	0.0694007143241196	0.0493883733193202
10	AX-298081236	0	2015535	0.00361251773640144	0.000215275780931498
10	AX-298081180	0	2057991	0.0382864181024688	0.0287751943662458
10	AX-298082947	0	2079202	0.00219507509876936	0.00534402913757834
10	AX-298081098	0	2119055	0.178326699172297	0.0258027610293424
10	AX-297973836	0	2628037	0.000428021193585619	4.91093313232836e-05
10	AX-298015844	0	3370491	0.0082687779525383	0.000338324870784328
10	AX-298294230	0	3451303	0.0294319157484402	0.00142873186026809
10	AX-298294215	0	3461571	0.00214740608038947	0.00135105252625066
10	AX-298291648	0	3527266	0.0439686823916792	0.0212886591474411
10	AX-298282937	0	4355625	0.00155110616417964	0.00385412533600212
10	AX-298282809	0	4476382	0.000555875660833544	0.000242436463516051
10	AX-298238528	0	4676715	0.00103394791882817	0.000415521165551364
10	AX-298238330	0	4821730	0.00695364803103483	0.000694129196228414
10	AX-297989553	0	5305399	0.0331391772540815	0.0251957979086741
10	AX-297992016	0	5441972	2.86794257283821e-05	4.31844283460772e-05
10	AX-297992046	0	5461276	0.00817298739949834	0.00028363612137343
10	AX-297989851	0	5535384	0.0238808033544782	0.0313883296224873
10	AX-298055377	0	5704492	4.35796800774336e-07	0.0294503593301278
10	AX-298320760	0	6194070	0.0879946418439646	0.0451039876333337
10	AX-298323608	0	6660776	0.000818217969028597	0.000177963044396144
10	AX-298323659	0	6705612	0.0902196972776278	0.0111580282439811
10	AX-298323671	0	6723458	0.00120313176590213	0.0145336674655166
10	AX-298323747	0	6761652	1.20545451619349e-13	0.0178309559689659
10	AX-298321311	0	6914300	0.0408414373899464	0.0142609459663001
10	AX-298321519	0	7063220	0.0703265317249797	0.0139500633177297
10	AX-298324210	0	7104116	0.0316681389542822	0.0333261816594696
10	AX-298176059	0	7549030	0.0262626494721341	0.00596524653255944
10	AX-298176013	0	7584244	0.032638394230661	0.00325009751298688
10	AX-298175778	0	7759319	7.22671731141167e-05	0.0207882677151351
10	AX-298173223	0	7958762	0.00152952429101274	0.00169883501908592
10	AX-298175464	0	7993719	5.72898601748481e-05	0.00464675980025238
10	AX-298175434	0	8012899	0.000272957331563782	0.0106185594876978
10	AX-298175064	0	8268151	0.0926511462631764	0.0341472270582488
10	AX-298172778	0	8270677	0.000642866615448865	2.50477285619326e-05
10	AX-298172762	0	8286185	0.0025054282390438	0.00062738606997275
10	AX-298172740	0	8308087	0.0436903049568894	0.0219154382894879
10	AX-298174847	0	8446151	7.79869680518138e-07	4.41148755005681e-05
10	AX-298172554	0	8460168	0.0420712512501433	0.0475442746010074
10	AX-298172483	0	8510305	5.12904679459064e-06	8.24664514066748e-05
10	AX-298174517	0	8701215	0.00053638174344278	0.00170995471084158
10	AX-298174492	0	8738414	3.33086885697755e-08	3.5170624701866e-06
10	AX-298172184	0	8751524	9.8807436835467e-05	6.6566219194856e-06
10	AX-298174454	0	8772122	0.00492880153996822	0.000264915472689475
10	AX-298171876	0	9037525	0.000391771179143353	0.00558403793443767
10	AX-298171812	0	9086883	0.0046615618819876	0.00571654091139478
10	AX-298173908	0	9225582	0.00294969954074319	0.00276496535421636
10	AX-297955096	0	9343429	4.21784585849339e-10	3.32507468414643e-10
10	AX-297952857	0	9464494	0.109446215409145	0.0294582251891432
10	AX-297954952	0	9509000	0.00679897133093771	0.01313350949204
10	AX-297954868	0	9588043	0.0187891413727417	0.0345624681248479
10	AX-297952695	0	9616257	0.00304673793580847	0.00163240638551594
10	AX-297852734	0	9703881	0.059593884832913	0.0253611565277273
10	AX-297854405	0	9727568	0.0676657312455461	0.0169464476996778
10	AX-297852561	0	9970783	0.0743253571845483	0.00714614704600177
10	AX-297852531	0	9992059	0.000160602997471079	0.00668267455705428
10	AX-297852527	0	9996439	0.000336584183808812	0.00217031870263503
10	AX-297852467	0	10062877	3.19010790715982e-05	3.9881275531421e-05
10	AX-297852455	0	10073569	0.00496558498922766	0.0153629845564342
10	AX-297854107	0	10094870	7.52495364489392e-05	0.00307671840837361
10	AX-297854003	0	10213651	1.09385075768861e-05	0.000519458229586567
10	AX-297853980	0	10233721	0.000448523088004285	0.00895287491439804
10	AX-297852063	0	10524161	3.4949769979098e-07	9.43890326215041e-05
10	AX-297853703	0	10568029	0.000639424070386434	0.000483063841291952
10	AX-297852016	0	10651387	1.55108359710764e-06	3.24829172146244e-06
10	AX-297853669	0	10659386	0.0028622695386309	0.00576685509365699
10	AX-297853367	0	11088693	0.0152151746343827	0.03501804882052
10	AX-297851690	0	11104747	0.0680013554386095	0.0442458297995814
10	AX-298053303	0	11153538	0.00239757455631318	0.0246586812603621
10	AX-298053295	0	11157746	0.00152323283337965	0.00936672119498377
10	AX-298053271	0	11185729	1.82562682308981e-13	1.29068857866227e-15
10	AX-298130096	0	11342373	7.07751941899526e-18	1.61334713423187e-05
10	AX-297880283	0	11416098	9.79641048757434e-05	0.00128449568578999
10	AX-297882281	0	11479297	0.00715889503592229	0.00591649161681535
10	AX-297882318	0	11538113	0.00416725355218494	0.0244354046317672
10	AX-297880455	0	11623797	0.00455529425152366	0.00903183118955151
10	AX-297880468	0	11635847	0.02324861984496	0.00961591947762575
10	AX-298199187	0	11664102	0.0092482157829808	0.0237903921174671
10	AX-298196708	0	11895334	0.000650127341608305	0.0022166040322492
10	AX-298198963	0	11923410	0.00412860604404644	0.000320711643340042
10	AX-298196681	0	11946372	0.00122565338182161	0.0185765442353315
10	AX-298198930	0	11992106	0.00343550948664116	0.000574742048047524
10	AX-298196619	0	12061360	0.00872630059754553	0.0182270545104075
10	AX-298196576	0	12098495	0.168305482153909	0.0299209035207752
10	AX-298196526	0	12180011	0.00106880930283813	0.00163240638551594
10	AX-298198766	0	12223618	2.10733911395958e-06	4.77045910625632e-05
10	AX-298198668	0	12373886	0.000373734396912272	0.0060656314586344
10	AX-298198608	0	12442181	0.113687580533571	0.0221334685015805
10	AX-298198565	0	12490217	0.000892990928367541	0.00252208251600175
10	AX-298198560	0	12492339	2.3040674860203e-06	0.000137940166841414
10	AX-298198506	0	12551023	0.0390884245141458	0.0152015042911268
10	AX-298198482	0	12579115	0.000330531162088217	0.037856629740504
10	AX-297837775	0	12782075	0.00287315217164066	0.0055983891018043
10	AX-297837895	0	13099710	0.000337070586763042	0.0427371043435092
10	AX-297837901	0	13106542	7.04953193974038e-08	0.000781340059611377
10	AX-297837903	0	13111017	5.88929286402151e-08	0.000764293472858314
10	AX-297838607	0	13131717	0.000114635269030767	0.0361238530743173
10	AX-297837923	0	13145047	3.7376977911657e-07	0.000373616523055385
10	AX-297837931	0	13158813	3.56607110098595e-07	0.00039786159715409
10	AX-297838646	0	13215131	0.0110332384453249	0.0294107012422177
10	AX-297838081	0	13557449	0.00237770884007854	0.0071715106986171
10	AX-297838822	0	13685163	0.000425617073516343	0.000306480033384462
10	AX-297838137	0	13731041	0.00837344060982463	0.00463120935631909
10	AX-297838842	0	13745421	0.152956372948299	0.0274140057245381
10	AX-297838918	0	13930433	2.33094648954946e-10	8.89543990831467e-08
10	AX-297838269	0	14083448	1.86192057729101e-08	8.75264970560972e-06
10	AX-297839003	0	14150343	0.0133448028456654	0.0230133045042331
10	AX-297839045	0	14253239	8.5312519710374e-06	0.000470109978937758
10	AX-297838353	0	14270991	0.00115211935131976	0.00295874155215158
10	AX-297839070	0	14304866	0.0426990336217599	0.0293995016544587
10	AX-298005094	0	14547399	0.0720308789986698	0.0259002232571513
10	AX-298002447	0	15063995	0.000126754309207751	0.00019596456963751
10	AX-298002439	0	15088965	2.75853048658603e-06	1.42706411923941e-06
10	AX-298004729	0	15099011	0.000668151910411036	2.95110145211094e-05
10	AX-298004704	0	15123177	0.0980606735664189	0.0445682307813827
10	AX-298004700	0	15130975	2.21395095857714e-08	4.1878112256057e-08
10	AX-298004662	0	15178616	1.64302079019212e-06	0.000463905011766087
10	AX-298004642	0	15201897	0.00715158837228185	0.0138990772361096
10	AX-297868702	0	15298008	0.02978748811179	0.0200968627027743
10	AX-297868690	0	15311977	0.00178877468923511	0.00342531522015116
10	AX-297868638	0	15399015	0.00352823511981319	0.0369718532547007
10	AX-297870468	0	15406371	0.00755633466738357	0.0315653273109045
10	AX-297868618	0	15449956	0.0391735803544841	0.0136975430685251
10	AX-297870448	0	15458657	0.000352748308304959	0.00132148993190936
10	AX-297870436	0	15481348	0.027093403823786	0.0114573346848416
10	AX-297870432	0	15485609	0.000192605042652299	0.001878969214931
10	AX-297868526	0	15579459	0.0229601319473004	0.0190401416170969
10	AX-297870307	0	15659025	0.000522855091593166	0.0123125659366689
10	AX-297868465	0	15673701	0.000272003225672745	0.0357127951464267
10	AX-297868448	0	15693371	0.00376021376935487	0.00166701555768477
10	AX-297870280	0	15698043	1.38611938799848e-06	0.000525657513302728
10	AX-297868429	0	15707674	1.78054771783031e-06	0.000276670276535745
10	AX-297868401	0	15730384	5.53919129197177e-06	0.0031750222640716
10	AX-297870147	0	15875277	0.00046081718538566	0.0160387210382838
10	AX-297870088	0	15948046	0.0350355373425055	0.00219174418087954
10	AX-297868217	0	15973278	0.00794625553397182	0.0288416251407488
10	AX-297870007	0	16058097	0.00615053594428741	0.00894724264029513
10	AX-297868017	0	16213163	0.00066358945250047	0.00414339337576514
10	AX-297867990	0	16248091	0.0303813614024647	0.0411171590552561
10	AX-297869801	0	16285599	4.86643346201555e-09	1.07406628282337e-09
10	AX-297867955	0	16295990	0.00781831950504751	0.0104906671245634
10	AX-298173656	0	16593565	6.98497081438158e-05	0.00303677216827069
10	AX-298173554	0	16682752	0.000108678151683834	6.53628735590519e-06
10	AX-298171244	0	16717898	0.0163615209294011	0.0192187030731821
10	AX-298171163	0	16784194	0.0182495593811484	0.00128805958372693
10	AX-298171105	0	16836063	0.0030732067694863	0.000528538674421477
10	AX-298171043	0	16898582	0.00832260071160557	0.00154972338952351
10	AX-298170921	0	17029165	0.0493284444359471	0.0284632274410157
10	AX-298173163	0	17062032	0.0114746037500179	0.0366996591521761
10	AX-298170768	0	17207248	0.00196149799848423	0.00715092541588092
10	AX-298170636	0	17309355	0.00111461497971445	0.00296365325719418
10	AX-298172919	0	17313535	0.000174228277656755	0.00018734085627833
10	AX-298170622	0	17321220	1.02869532388455e-06	3.44477746100896e-06
10	AX-298170594	0	17351585	0.00188201179347456	0.00930486482960686
10	AX-298172852	0	17370413	0.0127363933054846	0.00612798222279906
10	AX-298170552	0	17379989	7.49830716197561e-05	0.00028363612137343
10	AX-298170504	0	17423066	0.0217369725433718	0.00717194579901313
10	AX-298170489	0	17434775	0.0121800920130949	0.0225699841817116
10	AX-298172714	0	17484901	0.0371520569152955	0.0461837279263694
10	AX-298172553	0	17612372	0.00260055973751473	0.00620202453851234
10	AX-298170216	0	17654522	0.0338521462660035	0.0106318859702399
10	AX-298172435	0	17720170	5.09347066661656e-05	0.0182270545104075
10	AX-298172403	0	17746085	0.0285876161804886	0.0412542765672069
10	AX-298170089	0	17773620	0.00746873019246927	0.00865527692032623
10	AX-298170081	0	17775296	0.00442197950204386	0.00679122842254604
10	AX-298172318	0	17823845	3.94470418240363e-05	0.00494296415756829
10	AX-297856096	0	18035492	0.00325248926399794	0.0195553634876288
10	AX-297857972	0	18086118	0.0205779411011996	0.0258172033549562
10	AX-297855963	0	18127408	0.017825520657327	0.0248857423677451
10	AX-297855811	0	18232835	4.754835235227e-07	0.0168268443143961
10	AX-297855789	0	18248810	0.14359837113307	0.0307804825290564
10	AX-297857341	0	18604463	0.0374595217991625	0.00916020930413432
10	AX-297856805	0	19003125	0.00361290162752447	0.00416895534110853
10	AX-297854781	0	19007939	0.0002559064380952	0.0164998454686368
10	AX-297856746	0	19113986	0.00060299761247816	0.00933409054618909
10	AX-297856686	0	19153747	0.000784104712118257	0.0475517160038278
10	AX-298215142	0	19572975	0.0195878551036483	0.0200924042389021
10	AX-298212460	0	19962797	6.78387956669824e-06	0.00603529072392628
10	AX-298050232	0	20298137	8.04142310984705e-14	0.0437713209863781
10	AX-298355205	0	20537458	0.00130169318540236	0.000964151412120933
10	AX-298355214	0	20548408	0.20416923906139	0.024712564940222
10	AX-298355217	0	20555180	0.000439247496363748	5.1147419870056e-05
10	AX-298355408	0	20709474	0.0920829186067045	0.0264138399760628
10	AX-298355806	0	21070842	0.0326954866436716	0.00188525915609225
10	AX-298036432	0	21170187	0.0165621085594485	0.00441799784852347
10	AX-298249581	0	21965880	6.1555088674198e-06	0.000322808214507101
10	AX-298044332	0	22074759	3.07126570187598e-07	0.000328965595380678
10	AX-298253486	0	22283349	0.0309483070051759	0.0171897684160286
10	AX-298374117	0	23202442	6.24182215855574e-05	0.00757317276303149
10	AX-298126484	0	23362462	0.000697811672119797	2.50372386955403e-05
10	AX-298041424	0	23556700	1.35619396719957e-05	0.000594776397589747
10	AX-298286980	0	24276466	0.00121636272843442	0.000835363812882627
10	AX-298099703	0	24448986	8.9380436899827e-05	3.63036627091173e-05
10	AX-298130466	0	24511210	0.00694880151784646	0.00730860573590604
10	AX-298286771	0	25450207	0.018347246846849	0.0360429367939889
11	AX-297945718	0	366330	0.0372481890906746	0.00435106293180496
11	AX-297947878	0	373643	0.0497978422796093	0.00576272710228156
11	AX-297945791	0	505102	0.0451638623975404	0.0106669022621192
11	AX-297994994	0	1167586	5.81208555197188e-06	0.00269166784610397
11	AX-297997144	0	1249019	0.0687255492380563	0.0305494885044541
11	AX-297994721	0	1465578	6.88594809016262e-08	6.54086795368493e-06
11	AX-297994688	0	1497299	2.86813109921228e-05	0.00364215619898922
11	AX-298304651	0	2143471	0.0396606313084628	0.00591649161681535
11	AX-298270579	0	2511808	0.0559212953472238	0.0146642392323207
11	AX-298272859	0	2521671	7.08188269267337e-09	2.18875802992215e-10
11	AX-298271010	0	2846112	0.033296722125695	0.0166964164107949
11	AX-298273535	0	3011222	0.00612226650478308	0.0412542765672069
11	AX-298273725	0	3118050	2.42575379774909e-05	0.00027336977258007
11	AX-297924092	0	3460846	0.140413277053083	0.0423252452224766
11	AX-297834556	0	3684205	1.30262704252895e-06	0.00464197147525426
11	AX-297834636	0	3799191	7.41923957130821e-08	5.72079766050008e-05
11	AX-297835333	0	3801667	7.13312260871173e-09	0.00142146124130171
11	AX-298081270	0	4207768	1.58302908935605e-05	0.000491612825060214
11	AX-298040698	0	4446842	0.00858565813179482	0.00131849000397766
11	AX-298040608	0	4502264	0.114489482647802	0.0257445838672888
11	AX-298156735	0	5006042	0.0118628374256022	0.00267839587330319
11	AX-298156722	0	5013444	0.135019757081668	0.0406635376556791
11	AX-298156675	0	5039304	0.130897924105339	0.0306147711679589
11	AX-298156260	0	5310785	0.00143974880554431	0.000409600049989937
11	AX-298153935	0	5415959	0.000592474767392118	0.00176707839449579
11	AX-298153776	0	5537101	0.0378062165973766	0.00366467393441468
11	AX-298155871	0	5578396	0.0304707842685601	0.00524477821060974
11	AX-298152910	0	6151060	0.028230241877473	0.00596112086804362
11	AX-298152905	0	6153121	4.4494033459389e-05	0.038270186496357
11	AX-298152758	0	6257693	0.00053617043134507	0.00364624991019835
11	AX-298154767	0	6322811	1.57871971848239e-06	0.0130487524159248
11	AX-298154732	0	6359250	0.0114382347253347	0.0482763877441312
11	AX-298154693	0	6398212	2.3932848465307e-07	0.0222506827457668
11	AX-298152566	0	6410467	9.56160132710436e-05	0.00353724918847973
11	AX-298154534	0	6522054	0.0603724391048634	0.036568520862989
11	AX-298154520	0	6546462	0.00536291952842192	0.000406235251135055
11	AX-298154481	0	6585492	0.000400942858513392	0.000605356485817832
11	AX-298152353	0	6610323	0.000760333105888603	0.0189981334095865
11	AX-298152315	0	6646396	0.0215822681239749	0.0123424115480254
11	AX-298152246	0	6718094	0.000460039429120282	0.0397213016430513
11	AX-298154208	0	6841068	1.04718187134037e-05	0.000438140270173417
11	AX-298154171	0	6863169	6.50368691657476e-05	0.000519635074740021
11	AX-298154060	0	6945025	0.00445162202905708	0.033254501622318
11	AX-298151890	0	6995023	0.0518428823405608	0.0195763435671223
11	AX-298153968	0	7020995	1.77453920075645e-05	0.00787828745022989
11	AX-298153964	0	7024307	0.0515432123568672	0.0125613966827174
11	AX-298151843	0	7025176	0.000877613033662746	0.00557203321163588
11	AX-298153947	0	7032200	3.97881478237583e-13	0.000205544770796505
11	AX-297985848	0	7203114	2.9745407583398e-08	2.15178026741764e-09
11	AX-297983539	0	7204246	0.000300116983676265	3.70944963475167e-05
11	AX-298167054	0	7374641	0.00233151044930797	0.0480018688946731
11	AX-298169345	0	7416512	0.198345397041529	0.048728812288214
11	AX-298169456	0	7542463	5.43800715928091e-10	9.7129716822104e-10
11	AX-298169508	0	7602890	4.47059450767905e-05	2.28519955110649e-05
11	AX-298169512	0	7604559	0.000422108947819659	0.00013003336560742
11	AX-298167284	0	7634466	0.00148424359289973	0.00714072498425915
11	AX-298167293	0	7637078	0.0191741624236252	0.0229360088557468
11	AX-298169586	0	7650847	0.000805388145644839	0.0013561829554423
11	AX-298167331	0	7665346	0.00178770701090965	0.00174975794525729
11	AX-298169636	0	7693322	8.40405234742778e-07	7.84211910967643e-08
11	AX-298169640	0	7698221	0.00851694959026555	0.0117050752466046
11	AX-298169643	0	7699501	0.00106490805555285	0.000108904491931785
11	AX-298167393	0	7730103	0.00641874031592379	0.00144253436318852
11	AX-298167464	0	7786041	0.00182573777390074	0.00651343953314152
11	AX-298169766	0	7801509	0.0072710980173955	0.042067348624178
11	AX-298167486	0	7802015	0.000591816910089054	0.00193633888717702
11	AX-298169833	0	7868154	1.11548268306304e-09	2.95476046064935e-11
11	AX-298167599	0	7912441	1.53409255662058e-08	6.92684082343315e-09
11	AX-298167619	0	7935022	5.32147733381495e-05	3.90768025985398e-05
11	AX-298169901	0	7937351	5.74905592314879e-05	3.69131295940515e-06
11	AX-298170022	0	8023169	0.110611818268688	0.033146032920175
11	AX-298170333	0	8322093	0.0227241931173459	0.00673716775646112
11	AX-298170344	0	8331729	0.094229946088285	0.0209583773452416
11	AX-298170968	0	8839850	0.00231523665094847	0.00428606522604774
11	AX-298170991	0	8859847	0.00306843368791116	0.0287751943662458
11	AX-298025918	0	9219910	8.62191162916103e-05	6.62810251368557e-06
11	AX-297897107	0	9448366	0.0337707492621083	0.0459044019882544
11	AX-297897127	0	9472310	0.0635464831234113	0.0358519416215645
11	AX-297895403	0	9544177	0.0115801160239162	0.0100195253765746
11	AX-297895416	0	9557313	0.0229556693597655	0.0260241312260585
11	AX-297895454	0	9615319	1.99021208347977e-07	1.16053365572157e-08
11	AX-297897318	0	9659577	1.59118985797255e-07	8.44607171888785e-09
11	AX-297895518	0	9665429	0.0172478369305097	0.00757317276303149
11	AX-297897356	0	9704243	1.01179005832484e-08	1.58598865313102e-10
11	AX-297897368	0	9715964	0.00730489367551004	0.0109664667363084
11	AX-297897386	0	9728065	0.00780021333628457	0.0252450188547224
11	AX-297897390	0	9729787	0.00219252098106834	0.00154972338952351
11	AX-297895591	0	9764168	0.000417254290905562	0.000541390636044179
11	AX-297895609	0	9798438	1.30029371456072e-17	7.76994177905662e-20
11	AX-297895626	0	9814350	0.011173499790022	0.000782172071356156
11	AX-297897529	0	9904169	0.00264319716719909	0.00423073841262907
11	AX-297895750	0	9948653	0.00207603893473203	0.00891431502313654
11	AX-297895756	0	9951955	0.00108162360663624	0.00708998051988161
11	AX-297897610	0	9958934	0.000846568555431969	0.00369327855002325
11	AX-297895770	0	9964168	0.00440080475193849	0.0153724349928427
11	AX-297895772	0	9968678	0.0241515572902819	0.0493346633734664
11	AX-297895850	0	10107961	0.00502514754179093	0.00135774898942577
11	AX-297895872	0	10122351	0.000502773907635634	0.00116543630470736
11	AX-297897801	0	10215126	1.04434940041389e-06	2.66888901396509e-05
11	AX-297893270	0	10306572	0.000205335684483846	0.000964151412120933
11	AX-297891544	0	10376226	3.32109131082028e-11	2.02504684950664e-09
11	AX-297891555	0	10393275	2.9948203028819e-05	0.00019449926732758
11	AX-297891557	0	10397821	4.3230904176643e-12	1.07406628282337e-09
11	AX-297893336	0	10416860	3.26196598525917e-06	0.0113110118546993
11	AX-297891588	0	10440242	8.94046381030058e-13	0.00296331523285043
11	AX-297893369	0	10453094	0.000335187300288225	0.000866836676582742
11	AX-297891635	0	10500045	0.000130362042236607	0.0179534621604974
11	AX-297891666	0	10538267	5.68201248614866e-05	0.00343975634197941
11	AX-297893490	0	10568546	0.0172105798298761	0.0406452027470814
11	AX-297891731	0	10597976	0.000527438044938065	0.039968051872504
11	AX-297893520	0	10599299	5.18148811274847e-06	0.0480245709846949
11	AX-297891937	0	10934359	0.000979651826810965	0.00463934493657323
11	AX-297893794	0	10992193	4.5899516230917e-06	2.20647501779223e-07
11	AX-297892000	0	11034326	0.000108880414510858	1.4735002584127e-05
11	AX-297892012	0	11046239	0.00329423526267264	0.00358114486299307
11	AX-297892022	0	11068827	0.00113954162396671	0.0020035722867142
11	AX-297893869	0	11098445	0.0879455665331594	0.0308624544845222
11	AX-297893885	0	11133073	0.000534395896048907	0.000574742048047524
11	AX-297893957	0	11211958	0.0870914181617564	0.0330229808821765
11	AX-297892174	0	11299520	2.19452333420948e-06	5.00288016887574e-05
11	AX-297894037	0	11305695	0.000130783768392171	0.00270237658697392
11	AX-297894041	0	11312966	0.000305888997757633	0.00278250821328444
11	AX-297892194	0	11319032	0.000311833709922499	0.0010600413470249
11	AX-297892203	0	11330161	4.49421157409885e-08	5.67732447554704e-08
11	AX-297892216	0	11336624	1.22602489877185e-06	3.48524535701156e-06
11	AX-297894088	0	11351904	0.00749138086418093	0.0113106022829265
11	AX-297892235	0	11356421	4.92631662289085e-08	3.71847116022097e-08
11	AX-297892238	0	11359779	3.21446886880766e-07	1.50109495796149e-06
11	AX-297894124	0	11403071	0.0224373196320001	0.00795842188979709
11	AX-297894135	0	11412883	3.11945012133573e-08	9.39305039910153e-08
11	AX-297894142	0	11422483	0.00137017811785279	0.00272067559787381
11	AX-297892288	0	11433309	5.27419360055245e-15	6.32611872081509e-15
11	AX-297894176	0	11456188	6.64933970564154e-08	4.80729261765218e-06
11	AX-297894180	0	11458938	2.80115630370264e-09	1.44276856913081e-07
11	AX-297892350	0	11505243	0.0149878614456479	0.00461652705511188
11	AX-297894228	0	11522744	0.0047028171148867	0.00448816394349253
11	AX-297894231	0	11527131	0.000143628437482603	0.000980407125900483
11	AX-297894235	0	11528974	0.0207734385156701	0.00254056417667304
11	AX-297894272	0	11583468	0.00874236844186615	0.00546789370688262
11	AX-297894280	0	11595063	2.0868212964011e-05	0.000525657513302728
11	AX-297892411	0	11600202	1.61621302621972e-10	1.39348331767447e-12
11	AX-297894292	0	11603945	1.09572369897948e-10	0.00010238964870595
11	AX-297894300	0	11607878	0.00126291011752326	0.0150747330915854
11	AX-297894312	0	11618416	0.00353638520659384	0.00956113764564945
11	AX-297892452	0	11651696	1.97192165697868e-12	4.1367630124629e-14
11	AX-297894340	0	11671209	0.0134608981223888	0.02749192919824
11	AX-297892802	0	12193726	0.00838574254360185	0.0092014488538047
11	AX-297894766	0	12264049	4.0111642567824e-05	0.000782172071356156
11	AX-297894786	0	12282065	0.000393185396188854	8.31093729916468e-05
11	AX-297894798	0	12295739	8.46682284038525e-08	5.12815753064975e-09
11	AX-297894859	0	12348373	8.58335762859630e-11	4.90943436154321e-11
11	AX-297893020	0	12411753	0.0492351222882735	0.0129229281499828
11	AX-297894909	0	12419909	0.0008871402715594	0.00467307213841405
11	AX-297894913	0	12423338	0.000405684604200527	0.0307047628330295
11	AX-297868480	0	12830440	0.0102547882223109	0.00458601905040293
11	AX-297867006	0	13259560	0.0361654788465407	0.0455368515925804
11	AX-297867095	0	13332687	1.11906088161008e-07	0.0103639447946
11	AX-297867113	0	13364743	0.147634348364504	0.0262398599332509
11	AX-297867304	0	13518671	0.00247864260093808	0.000177963044396144
11	AX-297869174	0	13545197	0.00232806493742298	0.0275868803154666
11	AX-297867369	0	13571116	0.0601693806524276	0.0329515927496438
11	AX-297867466	0	13643583	1.11037034475275e-06	0.00409557651517433
11	AX-297869485	0	13809057	0.0244146999573738	0.0193970462964533
11	AX-297869546	0	13858797	3.48265523322949e-05	2.03638379907795e-06
11	AX-297869550	0	13861096	1.77885529655043e-07	2.76519417389525e-09
11	AX-297867812	0	13921427	0.0256045133148334	0.0391345462510109
11	AX-297867828	0	13934872	0.00765003811438524	0.00077002065823625
11	AX-297970910	0	14053482	0.00251244874553038	0.00369768692562603
11	AX-297970842	0	14095126	0.0119846440433395	0.00242609564667848
11	AX-297973140	0	14108796	0.0300935304963058	0.00296365325719418
11	AX-297973080	0	14144656	0.00211227041294312	0.000346434227840457
11	AX-297970454	0	14375000	0.00572348373774278	0.0127740497826891
11	AX-297970441	0	14380427	0.00128776289169081	0.0271338264086025
11	AX-297970417	0	14400452	0.000585787941113818	0.00125980373202198
11	AX-297972561	0	14554301	0.0023413408855462	0.00754173141772431
11	AX-297970222	0	14556860	0.0039957580513877	0.00825199057287169
11	AX-297972553	0	14560668	0.00886814992057522	0.0070483819603939
11	AX-298062393	0	14771721	0.000407458215926891	0.000124658931058301
11	AX-298062397	0	14774728	0.00165299640163021	0.00038552952392906
11	AX-298064526	0	14995264	0.000213280175260141	5.26686877367778e-05
11	AX-298064730	0	15132761	0.29287312499076	0.0462795885288548
11	AX-298064751	0	15150524	0.000119608173600804	0.000214527862040456
11	AX-298062922	0	15160854	0.00669750487581185	0.00471588267336489
11	AX-298064944	0	15300939	0.0344216739395995	0.00307671840837361
11	AX-298065076	0	15390271	0.0115060414307743	0.012875715435636
11	AX-298065105	0	15403345	0.00232297063201352	0.00323858342212347
11	AX-298063354	0	15468238	0.0426246876310904	0.0186759919524254
11	AX-298063649	0	15679946	0.209696212637644	0.0353714239132852
11	AX-298063685	0	15696307	0.233690523213751	0.0336839215016495
11	AX-298065543	0	15713891	0.0658891750536143	0.043728601366041
11	AX-298065674	0	15802703	0.0706597757003831	0.0154789360357042
11	AX-297886380	0	15985905	0.0407069233168635	0.00371778325469702
11	AX-297886288	0	16053757	0.000465819292558639	4.08953221304341e-05
11	AX-297886022	0	16289703	0.000672251774218409	0.0142839153102068
11	AX-297887467	0	16433827	0.159044808036313	0.0218686631086307
11	AX-298290153	0	17105030	0.0143746371550721	0.0066213070669629
11	AX-298292364	0	17289640	0.154532696673561	0.0164623661658522
11	AX-298243405	0	17387688	0.000794721281680624	0.037652255684646
11	AX-298043984	0	17726403	1.28969760543499e-05	0.00145791448136546
11	AX-298045993	0	17786637	2.13326439463818e-06	2.91736242748304e-07
11	AX-298044043	0	17788638	0.0116703932387262	0.00103316284339549
11	AX-298046047	0	17823406	6.9483024377603e-07	1.04631362516266e-08
11	AX-298247266	0	18704419	0.0113458866339667	0.00292036975268238
11	AX-298127849	0	19274042	0.0307166851674775	0.00456464422768677
11	AX-298285470	0	21349236	0.0876653441492214	0.0439304616552634
11	AX-298070426	0	21396644	0.000508629342732189	0.00128449568578999
12	AX-298377452	0	3135551	0.0262769336209723	0.00195317500844021
12	AX-298098765	0	4024076	1.36045270015887e-09	0.0017810626758162
12	AX-298071707	0	4521063	0.00152607897986634	0.000128731025436931
12	AX-298073418	0	4564679	0.147177456235355	0.015064867821063
12	AX-297938481	0	4869265	0.00696219569138022	0.0153548360071381
12	AX-297940571	0	4922649	0.125347165561982	0.0376202228447415
12	AX-297940351	0	5091168	0.0101628501892739	0.00814951777279496
12	AX-298150196	0	5521038	0.0390102968836881	0.02280668154043
12	AX-298152352	0	5523756	0.0560753286519112	0.0246971700123726
12	AX-298151914	0	5851276	2.45012822008966e-06	0.0195624303495387
12	AX-298151878	0	5899683	0.00455471676812604	0.0340126088181872
12	AX-298149562	0	5997886	0.00125733346779361	0.000435791545881384
12	AX-298151410	0	6239419	0.00365406143380404	0.0118684371185434
12	AX-298149129	0	6314530	0.000131322929285002	8.68398654777603e-06
12	AX-298151273	0	6344039	0.121734931936771	0.0409287202893524
12	AX-298148958	0	6473604	0.000208331542989569	0.021952873136681
12	AX-298148946	0	6476412	0.000117033871962766	0.000896757483782026
12	AX-298148376	0	6917391	0.00165486431559606	0.000132415866287417
12	AX-298148371	0	6920061	0.000181992475588728	1.07458029633683e-05
12	AX-298150488	0	6989188	0.129051781741094	0.0406635376556791
12	AX-298186813	0	7487352	0.00514996853681178	0.00749757992983104
12	AX-298189042	0	7543046	0.00202888247132676	0.000976726132517533
12	AX-298188941	0	7604282	0.0011076663903755	9.43890326215041e-05
12	AX-298186609	0	7614148	7.34797189610374e-05	0.00692793472644108
12	AX-298188716	0	7776694	0.0546878184836337	0.0163161195959832
12	AX-298186199	0	7924258	0.00150001347492077	0.0101070307139879
12	AX-298186161	0	7949092	0.000270023996421335	0.0126999700707722
12	AX-298186121	0	7970401	0.00847029012195719	0.0180585103441228
[truncated: 12,246 more rows]
