# Supplementary material for: Fine‐scale environmentally associated spatial structure of lumpfish (Cyclopterus lumpus) across the Northwest Atlantic
Source: Evol Appl. 2023 Sep 5;16(9):1619–36. doi: 10.1111/eva.13590 (PMC10519416; doi:10.1111/eva.13590)
Supplement: Supplementary file 1 — Data S1: [file EVA-16-1619-s001.zip › S4b_LumpfishOutleirLoci-WGSdata.txt]

Supplementary information 4: outlier loci found in analyses
##Outliers from PCadapt North America wide - WGS data
CHR	SNP	X	POS	pvalue	qvalue
##Outliers from RDA North America wide - WGS data
CHR	SNP	BP	POS
1	S1_66779	0	66779
1	S1_78494	0	78494
1	S1_397142	0	397142
1	S1_598331	0	598331
1	S1_655867	0	655867
1	S1_656207	0	656207
1	S1_687402	0	687402
1	S1_701384	0	701384
1	S1_745740	0	745740
1	S1_779340	0	779340
1	S1_803554	0	803554
1	S1_842918	0	842918
1	S1_935535	0	935535
1	S1_1005006	0	1005006
1	S1_1153870	0	1153870
1	S1_1186208	0	1186208
1	S1_1276346	0	1276346
1	S1_1302062	0	1302062
1	S1_1302101	0	1302101
1	S1_1483517	0	1483517
1	S1_1510412	0	1510412
1	S1_1512845	0	1512845
1	S1_1648087	0	1648087
1	S1_1656488	0	1656488
1	S1_1696818	0	1696818
1	S1_1731653	0	1731653
1	S1_1731655	0	1731655
1	S1_1778896	0	1778896
1	S1_1778897	0	1778897
1	S1_1785873	0	1785873
1	S1_1809713	0	1809713
1	S1_2014787	0	2014787
1	S1_2061943	0	2061943
1	S1_2071774	0	2071774
1	S1_2249191	0	2249191
1	S1_2318191	0	2318191
1	S1_2318545	0	2318545
1	S1_2399723	0	2399723
1	S1_2463843	0	2463843
1	S1_2465082	0	2465082
1	S1_2605677	0	2605677
1	S1_2607216	0	2607216
1	S1_2786059	0	2786059
1	S1_2814122	0	2814122
1	S1_2828229	0	2828229
1	S1_2828957	0	2828957
1	S1_2841208	0	2841208
1	S1_2847134	0	2847134
1	S1_2983360	0	2983360
1	S1_2997690	0	2997690
1	S1_3003063	0	3003063
1	S1_3003603	0	3003603
1	S1_3065015	0	3065015
1	S1_3065029	0	3065029
1	S1_3065065	0	3065065
1	S1_3065115	0	3065115
1	S1_3065501	0	3065501
1	S1_3069568	0	3069568
1	S1_3073607	0	3073607
1	S1_3073649	0	3073649
1	S1_3136416	0	3136416
1	S1_3194244	0	3194244
1	S1_3237138	0	3237138
1	S1_3288945	0	3288945
1	S1_3351594	0	3351594
1	S1_3411247	0	3411247
1	S1_3411770	0	3411770
1	S1_3411891	0	3411891
1	S1_3473242	0	3473242
1	S1_3473367	0	3473367
1	S1_3666153	0	3666153
1	S1_4160995	0	4160995
1	S1_4167633	0	4167633
1	S1_4206912	0	4206912
1	S1_4208341	0	4208341
1	S1_4216822	0	4216822
1	S1_4409136	0	4409136
1	S1_4579202	0	4579202
1	S1_4826487	0	4826487
1	S1_5151703	0	5151703
1	S1_5435635	0	5435635
1	S1_5554843	0	5554843
1	S1_5601096	0	5601096
1	S1_5607786	0	5607786
1	S1_5633442	0	5633442
1	S1_5692452	0	5692452
1	S1_5762568	0	5762568
1	S1_5767653	0	5767653
1	S1_5770196	0	5770196
1	S1_5889951	0	5889951
1	S1_6013005	0	6013005
1	S1_6013108	0	6013108
1	S1_6034229	0	6034229
1	S1_6214727	0	6214727
1	S1_6218236	0	6218236
1	S1_6277271	0	6277271
1	S1_6281692	0	6281692
1	S1_6344612	0	6344612
1	S1_6525193	0	6525193
1	S1_6577883	0	6577883
1	S1_6767179	0	6767179
1	S1_6770311	0	6770311
1	S1_6832677	0	6832677
1	S1_6858113	0	6858113
1	S1_6858645	0	6858645
1	S1_6858739	0	6858739
1	S1_6891360	0	6891360
1	S1_6894169	0	6894169
1	S1_6895314	0	6895314
1	S1_6909960	0	6909960
1	S1_6928083	0	6928083
1	S1_6928088	0	6928088
1	S1_6928089	0	6928089
1	S1_6928158	0	6928158
1	S1_6992233	0	6992233
1	S1_7052140	0	7052140
1	S1_7052495	0	7052495
1	S1_7145833	0	7145833
1	S1_7319022	0	7319022
1	S1_7387500	0	7387500
1	S1_7392252	0	7392252
1	S1_7583524	0	7583524
1	S1_7632766	0	7632766
1	S1_7700799	0	7700799
1	S1_7877398	0	7877398
1	S1_7905950	0	7905950
1	S1_7944339	0	7944339
1	S1_7944816	0	7944816
1	S1_8096681	0	8096681
1	S1_8170499	0	8170499
1	S1_8171670	0	8171670
1	S1_8202166	0	8202166
1	S1_8216310	0	8216310
1	S1_8216929	0	8216929
1	S1_8217227	0	8217227
1	S1_8286796	0	8286796
1	S1_8339848	0	8339848
1	S1_8344808	0	8344808
1	S1_8344809	0	8344809
1	S1_8478715	0	8478715
1	S1_8569441	0	8569441
1	S1_8569466	0	8569466
1	S1_8569665	0	8569665
1	S1_8721384	0	8721384
1	S1_8792880	0	8792880
1	S1_8800187	0	8800187
1	S1_8803956	0	8803956
1	S1_8807221	0	8807221
1	S1_8945654	0	8945654
1	S1_8990011	0	8990011
1	S1_8990708	0	8990708
1	S1_9274486	0	9274486
1	S1_9461451	0	9461451
1	S1_9541137	0	9541137
1	S1_9577030	0	9577030
1	S1_9702239	0	9702239
1	S1_9706469	0	9706469
1	S1_9708842	0	9708842
1	S1_9709095	0	9709095
1	S1_9778915	0	9778915
1	S1_9981238	0	9981238
1	S1_9984835	0	9984835
1	S1_10002188	0	10002188
1	S1_10013900	0	10013900
1	S1_10027289	0	10027289
1	S1_10092170	0	10092170
1	S1_10472832	0	10472832
1	S1_10590671	0	10590671
1	S1_10590687	0	10590687
1	S1_10595404	0	10595404
1	S1_10606640	0	10606640
1	S1_10606893	0	10606893
1	S1_10782171	0	10782171
1	S1_10782203	0	10782203
1	S1_10788111	0	10788111
1	S1_10788112	0	10788112
1	S1_10788481	0	10788481
1	S1_10788486	0	10788486
1	S1_10788551	0	10788551
1	S1_10791015	0	10791015
1	S1_10796429	0	10796429
1	S1_10803371	0	10803371
1	S1_10804247	0	10804247
1	S1_10804285	0	10804285
1	S1_10811788	0	10811788
1	S1_10811801	0	10811801
1	S1_10811924	0	10811924
1	S1_10869232	0	10869232
1	S1_10901169	0	10901169
1	S1_10919872	0	10919872
1	S1_10972743	0	10972743
1	S1_10974212	0	10974212
1	S1_10982156	0	10982156
1	S1_10982222	0	10982222
1	S1_11027688	0	11027688
1	S1_11027810	0	11027810
1	S1_11042060	0	11042060
1	S1_11109364	0	11109364
1	S1_11113910	0	11113910
1	S1_11140747	0	11140747
1	S1_11156333	0	11156333
1	S1_11191623	0	11191623
1	S1_11289486	0	11289486
1	S1_11295628	0	11295628
1	S1_11295629	0	11295629
1	S1_11306542	0	11306542
1	S1_11507263	0	11507263
1	S1_11567651	0	11567651
1	S1_11673487	0	11673487
1	S1_11726658	0	11726658
1	S1_11812612	0	11812612
1	S1_12054722	0	12054722
1	S1_12129465	0	12129465
1	S1_12363303	0	12363303
1	S1_12416709	0	12416709
1	S1_12416721	0	12416721
1	S1_12421494	0	12421494
1	S1_12431333	0	12431333
1	S1_12470417	0	12470417
1	S1_12508796	0	12508796
1	S1_12570469	0	12570469
1	S1_12588036	0	12588036
1	S1_12604502	0	12604502
1	S1_12620216	0	12620216
1	S1_12621626	0	12621626
1	S1_12621628	0	12621628
1	S1_12633615	0	12633615
1	S1_12635165	0	12635165
1	S1_12635708	0	12635708
1	S1_12689419	0	12689419
1	S1_12714726	0	12714726
1	S1_12715029	0	12715029
1	S1_12715138	0	12715138
1	S1_13026778	0	13026778
1	S1_13115792	0	13115792
1	S1_13115804	0	13115804
1	S1_13115843	0	13115843
1	S1_13116137	0	13116137
1	S1_13116886	0	13116886
1	S1_13117192	0	13117192
1	S1_13117256	0	13117256
1	S1_13117270	0	13117270
1	S1_13117431	0	13117431
1	S1_13117442	0	13117442
1	S1_13117488	0	13117488
1	S1_13117532	0	13117532
1	S1_13117556	0	13117556
1	S1_13117565	0	13117565
1	S1_13117610	0	13117610
1	S1_13117812	0	13117812
1	S1_13117829	0	13117829
1	S1_13117837	0	13117837
1	S1_13117856	0	13117856
1	S1_13117942	0	13117942
1	S1_13117977	0	13117977
1	S1_13117989	0	13117989
1	S1_13117993	0	13117993
1	S1_13117994	0	13117994
1	S1_13118030	0	13118030
1	S1_13118057	0	13118057
1	S1_13118058	0	13118058
1	S1_13118120	0	13118120
1	S1_13118139	0	13118139
1	S1_13118189	0	13118189
1	S1_13118263	0	13118263
1	S1_13118267	0	13118267
1	S1_13118290	0	13118290
1	S1_13197620	0	13197620
1	S1_13229434	0	13229434
1	S1_13275030	0	13275030
1	S1_13287995	0	13287995
1	S1_13796617	0	13796617
1	S1_13852815	0	13852815
1	S1_13853028	0	13853028
1	S1_14450671	0	14450671
1	S1_14734288	0	14734288
1	S1_14758519	0	14758519
1	S1_14773645	0	14773645
1	S1_14777929	0	14777929
1	S1_14788707	0	14788707
1	S1_14827977	0	14827977
1	S1_14864175	0	14864175
1	S1_14864484	0	14864484
1	S1_14865727	0	14865727
1	S1_15000713	0	15000713
1	S1_15098063	0	15098063
1	S1_15098576	0	15098576
1	S1_15647406	0	15647406
1	S1_15880287	0	15880287
1	S1_15957858	0	15957858
1	S1_16141939	0	16141939
1	S1_16178224	0	16178224
1	S1_16291308	0	16291308
1	S1_17191319	0	17191319
1	S1_17384648	0	17384648
1	S1_17531301	0	17531301
1	S1_17572164	0	17572164
1	S1_17738625	0	17738625
1	S1_17739152	0	17739152
1	S1_17955213	0	17955213
1	S1_18119762	0	18119762
1	S1_18127119	0	18127119
1	S1_18221647	0	18221647
1	S1_18231646	0	18231646
1	S1_18232406	0	18232406
1	S1_18282332	0	18282332
1	S1_18286712	0	18286712
1	S1_18442531	0	18442531
1	S1_18463038	0	18463038
1	S1_18531734	0	18531734
1	S1_18877640	0	18877640
1	S1_18885280	0	18885280
1	S1_19047978	0	19047978
1	S1_19060571	0	19060571
1	S1_19085710	0	19085710
1	S1_19610795	0	19610795
1	S1_19610801	0	19610801
1	S1_19667672	0	19667672
1	S1_19726707	0	19726707
1	S1_19879049	0	19879049
1	S1_19880988	0	19880988
1	S1_19908320	0	19908320
1	S1_20496957	0	20496957
1	S1_20722628	0	20722628
1	S1_20940619	0	20940619
1	S1_21237988	0	21237988
2	S2_192841	0	192841
2	S2_335464	0	335464
2	S2_341331	0	341331
2	S2_436858	0	436858
2	S2_477301	0	477301
2	S2_536304	0	536304
2	S2_536451	0	536451
2	S2_538532	0	538532
2	S2_550426	0	550426
2	S2_565033	0	565033
2	S2_565211	0	565211
2	S2_565242	0	565242
2	S2_569918	0	569918
2	S2_799345	0	799345
2	S2_962604	0	962604
2	S2_1208016	0	1208016
2	S2_1209701	0	1209701
2	S2_1325168	0	1325168
2	S2_1345828	0	1345828
2	S2_1375463	0	1375463
2	S2_1392192	0	1392192
2	S2_1592403	0	1592403
2	S2_1623502	0	1623502
2	S2_1701125	0	1701125
2	S2_1732326	0	1732326
2	S2_1741936	0	1741936
2	S2_1741938	0	1741938
2	S2_1897888	0	1897888
2	S2_1995466	0	1995466
2	S2_2021565	0	2021565
2	S2_2041454	0	2041454
2	S2_2042144	0	2042144
2	S2_2139474	0	2139474
2	S2_2144645	0	2144645
2	S2_2144830	0	2144830
2	S2_2144984	0	2144984
2	S2_2157324	0	2157324
2	S2_2649809	0	2649809
2	S2_2756226	0	2756226
2	S2_2756422	0	2756422
2	S2_2759152	0	2759152
2	S2_2869796	0	2869796
2	S2_2870952	0	2870952
2	S2_2875443	0	2875443
2	S2_2928366	0	2928366
2	S2_2940445	0	2940445
2	S2_2946813	0	2946813
2	S2_2984680	0	2984680
2	S2_2985725	0	2985725
2	S2_2985879	0	2985879
2	S2_2994178	0	2994178
2	S2_3045257	0	3045257
2	S2_3209454	0	3209454
2	S2_3209558	0	3209558
2	S2_3219373	0	3219373
2	S2_3266195	0	3266195
2	S2_3337649	0	3337649
2	S2_3341830	0	3341830
2	S2_3407358	0	3407358
2	S2_3408769	0	3408769
2	S2_3675222	0	3675222
2	S2_3890376	0	3890376
2	S2_4005117	0	4005117
2	S2_4034585	0	4034585
2	S2_4048809	0	4048809
2	S2_4186042	0	4186042
2	S2_4267249	0	4267249
2	S2_4272615	0	4272615
2	S2_4313719	0	4313719
2	S2_4328010	0	4328010
2	S2_4619180	0	4619180
2	S2_4754346	0	4754346
2	S2_4800145	0	4800145
2	S2_4867835	0	4867835
2	S2_4867999	0	4867999
2	S2_4878483	0	4878483
2	S2_4897531	0	4897531
2	S2_5045679	0	5045679
2	S2_5133152	0	5133152
2	S2_5134649	0	5134649
2	S2_5140517	0	5140517
2	S2_5265910	0	5265910
2	S2_5305308	0	5305308
2	S2_5436406	0	5436406
2	S2_5437048	0	5437048
2	S2_5857997	0	5857997
2	S2_6051584	0	6051584
2	S2_6145612	0	6145612
2	S2_6283700	0	6283700
2	S2_6316476	0	6316476
2	S2_6316626	0	6316626
2	S2_6516145	0	6516145
2	S2_6568610	0	6568610
2	S2_6743858	0	6743858
2	S2_6784852	0	6784852
2	S2_6785400	0	6785400
2	S2_6896938	0	6896938
2	S2_7010779	0	7010779
2	S2_7011656	0	7011656
2	S2_7012504	0	7012504
2	S2_7020891	0	7020891
2	S2_7022676	0	7022676
2	S2_7053949	0	7053949
2	S2_7122354	0	7122354
2	S2_7476564	0	7476564
2	S2_7614422	0	7614422
2	S2_7633923	0	7633923
2	S2_7633924	0	7633924
2	S2_7634992	0	7634992
2	S2_8236535	0	8236535
2	S2_8311195	0	8311195
2	S2_8311251	0	8311251
2	S2_8369965	0	8369965
2	S2_8370362	0	8370362
2	S2_8374503	0	8374503
2	S2_8374826	0	8374826
2	S2_8380602	0	8380602
2	S2_8380887	0	8380887
2	S2_8412802	0	8412802
2	S2_8424797	0	8424797
2	S2_8435431	0	8435431
2	S2_8435434	0	8435434
2	S2_8443645	0	8443645
2	S2_8464071	0	8464071
2	S2_8465638	0	8465638
2	S2_8519346	0	8519346
2	S2_8550667	0	8550667
2	S2_8569323	0	8569323
2	S2_8610240	0	8610240
2	S2_8801077	0	8801077
2	S2_8818899	0	8818899
2	S2_8880002	0	8880002
2	S2_8926374	0	8926374
2	S2_9066599	0	9066599
2	S2_9090737	0	9090737
2	S2_9263101	0	9263101
2	S2_9358330	0	9358330
2	S2_9409428	0	9409428
2	S2_9423350	0	9423350
2	S2_9455925	0	9455925
2	S2_9471911	0	9471911
2	S2_9483731	0	9483731
2	S2_9483817	0	9483817
2	S2_9533410	0	9533410
2	S2_9546513	0	9546513
2	S2_9573487	0	9573487
2	S2_9573528	0	9573528
2	S2_9614605	0	9614605
2	S2_9614841	0	9614841
2	S2_9614851	0	9614851
2	S2_9623221	0	9623221
2	S2_9623286	0	9623286
2	S2_9628869	0	9628869
2	S2_9629180	0	9629180
2	S2_9633735	0	9633735
2	S2_9729036	0	9729036
2	S2_9730093	0	9730093
2	S2_9733992	0	9733992
2	S2_9735349	0	9735349
2	S2_9738737	0	9738737
2	S2_9739933	0	9739933
2	S2_9757736	0	9757736
2	S2_9757852	0	9757852
2	S2_9833800	0	9833800
2	S2_9854373	0	9854373
2	S2_9954719	0	9954719
2	S2_9973861	0	9973861
2	S2_9974120	0	9974120
2	S2_9976412	0	9976412
2	S2_9995520	0	9995520
2	S2_10003401	0	10003401
2	S2_10003503	0	10003503
2	S2_10005225	0	10005225
2	S2_10018357	0	10018357
2	S2_10038517	0	10038517
2	S2_10052684	0	10052684
2	S2_10064058	0	10064058
2	S2_10119929	0	10119929
2	S2_10120486	0	10120486
2	S2_10120626	0	10120626
2	S2_10120752	0	10120752
2	S2_10123154	0	10123154
2	S2_10132965	0	10132965
2	S2_10134524	0	10134524
2	S2_10135993	0	10135993
2	S2_10136109	0	10136109
2	S2_10136142	0	10136142
2	S2_10136191	0	10136191
2	S2_10142098	0	10142098
2	S2_10142143	0	10142143
2	S2_10142158	0	10142158
2	S2_10142171	0	10142171
2	S2_10142271	0	10142271
2	S2_10142329	0	10142329
2	S2_10142473	0	10142473
2	S2_10143057	0	10143057
2	S2_10143187	0	10143187
2	S2_10143198	0	10143198
2	S2_10144139	0	10144139
2	S2_10144643	0	10144643
2	S2_10145087	0	10145087
2	S2_10154039	0	10154039
2	S2_10154631	0	10154631
2	S2_10156102	0	10156102
2	S2_10160082	0	10160082
2	S2_10160754	0	10160754
2	S2_10160870	0	10160870
2	S2_10162410	0	10162410
2	S2_10162535	0	10162535
2	S2_10171363	0	10171363
2	S2_10171432	0	10171432
2	S2_10171588	0	10171588
2	S2_10171589	0	10171589
2	S2_10171591	0	10171591
2	S2_10171592	0	10171592
2	S2_10175192	0	10175192
2	S2_10185210	0	10185210
2	S2_10188760	0	10188760
2	S2_10194414	0	10194414
2	S2_10203248	0	10203248
2	S2_10204703	0	10204703
2	S2_10207068	0	10207068
2	S2_10227518	0	10227518
2	S2_10265312	0	10265312
2	S2_10274355	0	10274355
2	S2_10375105	0	10375105
2	S2_10378559	0	10378559
2	S2_10388664	0	10388664
2	S2_10389447	0	10389447
2	S2_10389618	0	10389618
2	S2_10389886	0	10389886
2	S2_10389898	0	10389898
2	S2_10389904	0	10389904
2	S2_10415373	0	10415373
2	S2_10435647	0	10435647
2	S2_10436107	0	10436107
2	S2_10443227	0	10443227
2	S2_10457223	0	10457223
2	S2_10460340	0	10460340
2	S2_10460341	0	10460341
2	S2_10466739	0	10466739
2	S2_10471793	0	10471793
2	S2_10635294	0	10635294
2	S2_10640531	0	10640531
2	S2_10645575	0	10645575
2	S2_10645576	0	10645576
2	S2_10646319	0	10646319
2	S2_10706789	0	10706789
2	S2_10828824	0	10828824
2	S2_10830493	0	10830493
2	S2_10978001	0	10978001
2	S2_10978002	0	10978002
2	S2_11001101	0	11001101
2	S2_11155350	0	11155350
2	S2_11303098	0	11303098
2	S2_11303544	0	11303544
2	S2_11361045	0	11361045
2	S2_11775711	0	11775711
2	S2_11796055	0	11796055
2	S2_11799044	0	11799044
2	S2_12201945	0	12201945
2	S2_12268737	0	12268737
2	S2_12324923	0	12324923
2	S2_12325032	0	12325032
2	S2_12325200	0	12325200
2	S2_12325767	0	12325767
2	S2_12326525	0	12326525
2	S2_12342673	0	12342673
2	S2_12342861	0	12342861
2	S2_12343108	0	12343108
2	S2_12366725	0	12366725
2	S2_12395384	0	12395384
2	S2_12398368	0	12398368
2	S2_12399861	0	12399861
2	S2_12399887	0	12399887
2	S2_12400195	0	12400195
2	S2_12400881	0	12400881
2	S2_12402428	0	12402428
2	S2_12402556	0	12402556
2	S2_12402682	0	12402682
2	S2_12403339	0	12403339
2	S2_12403599	0	12403599
2	S2_12403636	0	12403636
2	S2_12403871	0	12403871
2	S2_12412949	0	12412949
2	S2_12418805	0	12418805
2	S2_12420673	0	12420673
2	S2_12420708	0	12420708
2	S2_12421193	0	12421193
2	S2_12424235	0	12424235
2	S2_12424625	0	12424625
2	S2_12424917	0	12424917
2	S2_12424927	0	12424927
2	S2_12424936	0	12424936
2	S2_12425459	0	12425459
2	S2_12425879	0	12425879
2	S2_12506193	0	12506193
2	S2_12691842	0	12691842
2	S2_13008555	0	13008555
2	S2_13010089	0	13010089
2	S2_13012186	0	13012186
2	S2_13012544	0	13012544
2	S2_13018139	0	13018139
2	S2_13023377	0	13023377
2	S2_13023540	0	13023540
2	S2_13100872	0	13100872
2	S2_13101204	0	13101204
2	S2_13119733	0	13119733
2	S2_13141226	0	13141226
2	S2_13148977	0	13148977
2	S2_13149442	0	13149442
2	S2_13165164	0	13165164
2	S2_13165165	0	13165165
2	S2_13237308	0	13237308
2	S2_13258341	0	13258341
2	S2_13278023	0	13278023
2	S2_13282610	0	13282610
2	S2_13303041	0	13303041
2	S2_13306567	0	13306567
2	S2_13387060	0	13387060
2	S2_13400688	0	13400688
2	S2_13809527	0	13809527
2	S2_13812124	0	13812124
2	S2_13812886	0	13812886
2	S2_13836439	0	13836439
2	S2_13858460	0	13858460
2	S2_13967283	0	13967283
2	S2_14092205	0	14092205
2	S2_14096146	0	14096146
2	S2_14105336	0	14105336
2	S2_14196372	0	14196372
2	S2_14196387	0	14196387
2	S2_14227164	0	14227164
2	S2_14227617	0	14227617
2	S2_14227983	0	14227983
2	S2_14229673	0	14229673
2	S2_14232106	0	14232106
2	S2_14232483	0	14232483
2	S2_14236196	0	14236196
2	S2_14237721	0	14237721
2	S2_14237966	0	14237966
2	S2_14238537	0	14238537
2	S2_14238942	0	14238942
2	S2_14249076	0	14249076
2	S2_14282131	0	14282131
2	S2_14284801	0	14284801
2	S2_14287499	0	14287499
2	S2_14303747	0	14303747
2	S2_14497945	0	14497945
2	S2_14509835	0	14509835
2	S2_14548597	0	14548597
2	S2_14656090	0	14656090
2	S2_14679818	0	14679818
2	S2_14679854	0	14679854
2	S2_14680328	0	14680328
2	S2_14680352	0	14680352
2	S2_14805288	0	14805288
2	S2_14844397	0	14844397
2	S2_14845380	0	14845380
2	S2_14964541	0	14964541
2	S2_14968473	0	14968473
2	S2_14987415	0	14987415
2	S2_14998804	0	14998804
2	S2_15005710	0	15005710
2	S2_15006341	0	15006341
2	S2_15010042	0	15010042
2	S2_15034109	0	15034109
2	S2_15043202	0	15043202
2	S2_15122511	0	15122511
2	S2_15149924	0	15149924
2	S2_15150437	0	15150437
2	S2_15153157	0	15153157
2	S2_15171310	0	15171310
2	S2_15172429	0	15172429
2	S2_15172437	0	15172437
2	S2_15196044	0	15196044
2	S2_15208075	0	15208075
2	S2_15208796	0	15208796
2	S2_15209021	0	15209021
2	S2_15219669	0	15219669
2	S2_15229157	0	15229157
2	S2_15229641	0	15229641
2	S2_15234594	0	15234594
2	S2_15234659	0	15234659
2	S2_15235350	0	15235350
2	S2_15239020	0	15239020
2	S2_15242030	0	15242030
2	S2_15243261	0	15243261
2	S2_15251986	0	15251986
2	S2_15253708	0	15253708
2	S2_15253808	0	15253808
2	S2_15321224	0	15321224
2	S2_15346050	0	15346050
2	S2_15390776	0	15390776
2	S2_15399188	0	15399188
2	S2_15431521	0	15431521
2	S2_15431633	0	15431633
2	S2_15443951	0	15443951
2	S2_15443953	0	15443953
2	S2_15456852	0	15456852
2	S2_15466915	0	15466915
2	S2_15487390	0	15487390
2	S2_15509923	0	15509923
2	S2_15735715	0	15735715
2	S2_15791589	0	15791589
2	S2_15792138	0	15792138
2	S2_15831798	0	15831798
2	S2_15841524	0	15841524
2	S2_15846433	0	15846433
2	S2_15857543	0	15857543
2	S2_15870071	0	15870071
2	S2_15890537	0	15890537
2	S2_15941040	0	15941040
2	S2_15948220	0	15948220
2	S2_15948304	0	15948304
2	S2_15954441	0	15954441
2	S2_15956230	0	15956230
2	S2_15958926	0	15958926
2	S2_16250029	0	16250029
2	S2_16577885	0	16577885
2	S2_16883262	0	16883262
2	S2_16884592	0	16884592
2	S2_16886018	0	16886018
2	S2_16955887	0	16955887
2	S2_16969608	0	16969608
2	S2_17133174	0	17133174
2	S2_17133176	0	17133176
2	S2_17140485	0	17140485
2	S2_17353443	0	17353443
2	S2_17403791	0	17403791
2	S2_17404128	0	17404128
2	S2_17652159	0	17652159
2	S2_17658630	0	17658630
2	S2_17666329	0	17666329
2	S2_17674257	0	17674257
2	S2_17736627	0	17736627
2	S2_17759716	0	17759716
2	S2_17827343	0	17827343
2	S2_17887478	0	17887478
2	S2_17919916	0	17919916
2	S2_17922122	0	17922122
2	S2_17928745	0	17928745
2	S2_17964071	0	17964071
2	S2_17974078	0	17974078
2	S2_18721033	0	18721033
2	S2_18729018	0	18729018
2	S2_18777896	0	18777896
2	S2_18779766	0	18779766
2	S2_18781692	0	18781692
2	S2_18858324	0	18858324
2	S2_19087029	0	19087029
2	S2_19300149	0	19300149
2	S2_19393074	0	19393074
2	S2_19419148	0	19419148
2	S2_19538617	0	19538617
2	S2_19675738	0	19675738
2	S2_19676183	0	19676183
2	S2_19725563	0	19725563
2	S2_19755162	0	19755162
2	S2_19755468	0	19755468
2	S2_19755470	0	19755470
2	S2_19764999	0	19764999
2	S2_20331863	0	20331863
2	S2_20338725	0	20338725
2	S2_20397715	0	20397715
2	S2_20422766	0	20422766
2	S2_20451565	0	20451565
2	S2_20452139	0	20452139
2	S2_20515089	0	20515089
2	S2_20528098	0	20528098
2	S2_20539644	0	20539644
2	S2_20539763	0	20539763
2	S2_20540071	0	20540071
2	S2_20582412	0	20582412
2	S2_20583326	0	20583326
2	S2_20626906	0	20626906
2	S2_20742627	0	20742627
2	S2_20817001	0	20817001
2	S2_20918994	0	20918994
2	S2_20919321	0	20919321
2	S2_20934132	0	20934132
2	S2_20951705	0	20951705
2	S2_20966323	0	20966323
2	S2_20966423	0	20966423
2	S2_20986034	0	20986034
2	S2_20986148	0	20986148
2	S2_21116045	0	21116045
2	S2_21116465	0	21116465
2	S2_21392933	0	21392933
2	S2_21393312	0	21393312
2	S2_21394087	0	21394087
2	S2_21394143	0	21394143
2	S2_21422958	0	21422958
2	S2_21422978	0	21422978
2	S2_21422986	0	21422986
2	S2_21422988	0	21422988
2	S2_21423621	0	21423621
2	S2_21423983	0	21423983
2	S2_21513708	0	21513708
2	S2_21514084	0	21514084
2	S2_21529903	0	21529903
2	S2_21608737	0	21608737
2	S2_21611096	0	21611096
2	S2_21622432	0	21622432
2	S2_21631973	0	21631973
2	S2_21676605	0	21676605
2	S2_21676609	0	21676609
2	S2_21717773	0	21717773
2	S2_21719870	0	21719870
2	S2_21723755	0	21723755
2	S2_21723938	0	21723938
2	S2_21736437	0	21736437
2	S2_21751975	0	21751975
2	S2_21755552	0	21755552
2	S2_21903711	0	21903711
2	S2_21903816	0	21903816
2	S2_21920796	0	21920796
2	S2_21920853	0	21920853
2	S2_22006478	0	22006478
2	S2_22465362	0	22465362
2	S2_22471403	0	22471403
2	S2_22547900	0	22547900
2	S2_22549241	0	22549241
2	S2_22576345	0	22576345
2	S2_22651655	0	22651655
2	S2_22680572	0	22680572
2	S2_22680583	0	22680583
2	S2_22739608	0	22739608
2	S2_22749039	0	22749039
2	S2_22749273	0	22749273
2	S2_22760522	0	22760522
2	S2_22773123	0	22773123
2	S2_22773173	0	22773173
2	S2_22773174	0	22773174
2	S2_22868630	0	22868630
2	S2_22930750	0	22930750
2	S2_23261769	0	23261769
2	S2_23287434	0	23287434
2	S2_23909862	0	23909862
2	S2_24020526	0	24020526
2	S2_24291379	0	24291379
2	S2_24305330	0	24305330
2	S2_24314795	0	24314795
2	S2_24410455	0	24410455
2	S2_24703837	0	24703837
2	S2_24732965	0	24732965
2	S2_24978870	0	24978870
2	S2_25175376	0	25175376
2	S2_25179609	0	25179609
2	S2_25194425	0	25194425
2	S2_25308643	0	25308643
2	S2_25334814	0	25334814
2	S2_25351450	0	25351450
2	S2_25559299	0	25559299
2	S2_25839464	0	25839464
2	S2_25847185	0	25847185
2	S2_25847560	0	25847560
2	S2_25847561	0	25847561
2	S2_25849149	0	25849149
2	S2_25853102	0	25853102
2	S2_25854134	0	25854134
2	S2_25855562	0	25855562
2	S2_25962866	0	25962866
2	S2_26034919	0	26034919
2	S2_26097935	0	26097935
2	S2_26170988	0	26170988
2	S2_26993073	0	26993073
3	S3_280380	0	280380
3	S3_539329	0	539329
3	S3_551889	0	551889
3	S3_635690	0	635690
3	S3_924540	0	924540
3	S3_926940	0	926940
3	S3_966896	0	966896
3	S3_1600581	0	1600581
3	S3_1626682	0	1626682
3	S3_1630008	0	1630008
3	S3_1664066	0	1664066
3	S3_1804376	0	1804376
3	S3_3407073	0	3407073
3	S3_3426077	0	3426077
3	S3_3426252	0	3426252
3	S3_3426258	0	3426258
3	S3_3426259	0	3426259
3	S3_3428473	0	3428473
3	S3_3433404	0	3433404
3	S3_3441105	0	3441105
3	S3_3441323	0	3441323
3	S3_3465487	0	3465487
3	S3_3471898	0	3471898
3	S3_3502573	0	3502573
3	S3_3505048	0	3505048
3	S3_3505051	0	3505051
3	S3_3505629	0	3505629
3	S3_3505654	0	3505654
3	S3_3505655	0	3505655
3	S3_3545475	0	3545475
3	S3_3546059	0	3546059
3	S3_3548803	0	3548803
3	S3_3549494	0	3549494
3	S3_3552573	0	3552573
3	S3_3556232	0	3556232
3	S3_3558697	0	3558697
3	S3_3576295	0	3576295
3	S3_3585395	0	3585395
3	S3_3589477	0	3589477
3	S3_3621276	0	3621276
3	S3_3622219	0	3622219
3	S3_3634364	0	3634364
3	S3_3636022	0	3636022
3	S3_3639275	0	3639275
3	S3_3643065	0	3643065
3	S3_3647486	0	3647486
3	S3_3657921	0	3657921
3	S3_3680879	0	3680879
3	S3_3694773	0	3694773
3	S3_3834183	0	3834183
3	S3_3846468	0	3846468
3	S3_3848442	0	3848442
3	S3_3967481	0	3967481
3	S3_3973377	0	3973377
3	S3_3978145	0	3978145
3	S3_3981182	0	3981182
3	S3_3981183	0	3981183
3	S3_3992143	0	3992143
3	S3_4310004	0	4310004
3	S3_4353077	0	4353077
3	S3_4590993	0	4590993
3	S3_4878230	0	4878230
3	S3_4889133	0	4889133
3	S3_4916449	0	4916449
3	S3_4916505	0	4916505
3	S3_4926943	0	4926943
3	S3_5062349	0	5062349
3	S3_5076070	0	5076070
3	S3_5446925	0	5446925
3	S3_5447395	0	5447395
3	S3_5494279	0	5494279
3	S3_5650373	0	5650373
3	S3_5722882	0	5722882
3	S3_5738406	0	5738406
3	S3_5795692	0	5795692
3	S3_6254892	0	6254892
3	S3_6275809	0	6275809
3	S3_6275959	0	6275959
3	S3_6276061	0	6276061
3	S3_6392103	0	6392103
3	S3_6564966	0	6564966
3	S3_6565929	0	6565929
3	S3_6941379	0	6941379
3	S3_6941420	0	6941420
3	S3_6941426	0	6941426
3	S3_6941428	0	6941428
3	S3_6941462	0	6941462
3	S3_6941472	0	6941472
3	S3_6941478	0	6941478
3	S3_6949483	0	6949483
3	S3_6976001	0	6976001
3	S3_6996347	0	6996347
3	S3_7017772	0	7017772
3	S3_7544079	0	7544079
3	S3_7584367	0	7584367
3	S3_7741084	0	7741084
3	S3_7741127	0	7741127
3	S3_7743697	0	7743697
3	S3_7743859	0	7743859
3	S3_7743860	0	7743860
3	S3_8056246	0	8056246
3	S3_8651669	0	8651669
3	S3_8661335	0	8661335
3	S3_8692443	0	8692443
3	S3_8692444	0	8692444
3	S3_8726665	0	8726665
3	S3_8779897	0	8779897
3	S3_8791660	0	8791660
3	S3_8818130	0	8818130
3	S3_8943213	0	8943213
3	S3_8986057	0	8986057
3	S3_8994161	0	8994161
3	S3_8996847	0	8996847
3	S3_9218480	0	9218480
3	S3_9221177	0	9221177
3	S3_9289838	0	9289838
3	S3_9349959	0	9349959
3	S3_9402576	0	9402576
3	S3_9426707	0	9426707
3	S3_9434820	0	9434820
3	S3_10415355	0	10415355
3	S3_10716853	0	10716853
3	S3_10756626	0	10756626
3	S3_10756938	0	10756938
3	S3_10784190	0	10784190
3	S3_10820878	0	10820878
3	S3_10833488	0	10833488
3	S3_10856570	0	10856570
3	S3_10900280	0	10900280
3	S3_10906893	0	10906893
3	S3_10908721	0	10908721
3	S3_10933782	0	10933782
3	S3_10937572	0	10937572
3	S3_11330228	0	11330228
3	S3_11336566	0	11336566
3	S3_11339835	0	11339835
3	S3_11358151	0	11358151
3	S3_11457073	0	11457073
3	S3_11507053	0	11507053
3	S3_11532898	0	11532898
3	S3_11874136	0	11874136
3	S3_11876781	0	11876781
3	S3_11878059	0	11878059
3	S3_11931315	0	11931315
3	S3_11960594	0	11960594
3	S3_11976942	0	11976942
3	S3_11993666	0	11993666
3	S3_12016077	0	12016077
3	S3_12044009	0	12044009
3	S3_12056980	0	12056980
3	S3_12093876	0	12093876
3	S3_12150493	0	12150493
3	S3_12171322	0	12171322
3	S3_12225051	0	12225051
3	S3_12233063	0	12233063
3	S3_12285764	0	12285764
3	S3_12414400	0	12414400
3	S3_12417217	0	12417217
3	S3_12419316	0	12419316
3	S3_12420541	0	12420541
3	S3_12421275	0	12421275
3	S3_12458412	0	12458412
3	S3_12458474	0	12458474
3	S3_12468554	0	12468554
3	S3_12477280	0	12477280
3	S3_12549334	0	12549334
3	S3_12929395	0	12929395
3	S3_13045682	0	13045682
3	S3_13301386	0	13301386
3	S3_13623669	0	13623669
3	S3_13738976	0	13738976
3	S3_13782664	0	13782664
3	S3_14051548	0	14051548
3	S3_14111638	0	14111638
3	S3_14113417	0	14113417
3	S3_14115401	0	14115401
3	S3_14119129	0	14119129
3	S3_14119251	0	14119251
3	S3_14119261	0	14119261
3	S3_14119322	0	14119322
3	S3_14148420	0	14148420
3	S3_14148431	0	14148431
3	S3_14247231	0	14247231
3	S3_14276173	0	14276173
3	S3_14278856	0	14278856
3	S3_14290959	0	14290959
3	S3_14370798	0	14370798
3	S3_14384650	0	14384650
3	S3_14421822	0	14421822
3	S3_14427236	0	14427236
3	S3_15012400	0	15012400
3	S3_15045775	0	15045775
3	S3_15121777	0	15121777
3	S3_15127603	0	15127603
3	S3_15149689	0	15149689
3	S3_15165500	0	15165500
3	S3_15167154	0	15167154
3	S3_15183243	0	15183243
3	S3_15206878	0	15206878
3	S3_15216450	0	15216450
3	S3_15226708	0	15226708
3	S3_15255492	0	15255492
3	S3_15425993	0	15425993
3	S3_15431344	0	15431344
3	S3_15432335	0	15432335
3	S3_15453908	0	15453908
3	S3_15457151	0	15457151
3	S3_15457152	0	15457152
3	S3_15468494	0	15468494
3	S3_15469715	0	15469715
3	S3_15474329	0	15474329
3	S3_15539698	0	15539698
3	S3_15574005	0	15574005
3	S3_15638799	0	15638799
3	S3_15640644	0	15640644
3	S3_15673203	0	15673203
3	S3_15823577	0	15823577
3	S3_15919633	0	15919633
3	S3_16013507	0	16013507
3	S3_16015564	0	16015564
3	S3_16027252	0	16027252
3	S3_16052056	0	16052056
3	S3_16092113	0	16092113
3	S3_16092482	0	16092482
3	S3_16183111	0	16183111
3	S3_16188084	0	16188084
3	S3_16200754	0	16200754
3	S3_16953139	0	16953139
3	S3_16988242	0	16988242
3	S3_17021856	0	17021856
3	S3_17197586	0	17197586
3	S3_17262455	0	17262455
3	S3_17263401	0	17263401
3	S3_17734838	0	17734838
3	S3_17742481	0	17742481
3	S3_17772555	0	17772555
3	S3_17774312	0	17774312
3	S3_17781049	0	17781049
3	S3_17781092	0	17781092
3	S3_17783330	0	17783330
3	S3_17806901	0	17806901
3	S3_17807494	0	17807494
3	S3_17814241	0	17814241
3	S3_17835977	0	17835977
3	S3_17848803	0	17848803
3	S3_17849478	0	17849478
3	S3_17852684	0	17852684
3	S3_17852701	0	17852701
3	S3_17857880	0	17857880
3	S3_17865524	0	17865524
3	S3_17888926	0	17888926
3	S3_17897351	0	17897351
3	S3_17897820	0	17897820
3	S3_17987534	0	17987534
3	S3_17988294	0	17988294
3	S3_18000402	0	18000402
3	S3_18005368	0	18005368
3	S3_18005487	0	18005487
3	S3_18010918	0	18010918
3	S3_18031787	0	18031787
3	S3_18035080	0	18035080
3	S3_18036510	0	18036510
3	S3_18048460	0	18048460
3	S3_18050563	0	18050563
3	S3_18057902	0	18057902
3	S3_18216945	0	18216945
3	S3_18223304	0	18223304
3	S3_18237992	0	18237992
3	S3_18251146	0	18251146
3	S3_18285527	0	18285527
3	S3_18290140	0	18290140
3	S3_18307580	0	18307580
3	S3_18323044	0	18323044
3	S3_18323367	0	18323367
3	S3_18323572	0	18323572
3	S3_18375428	0	18375428
3	S3_18454835	0	18454835
3	S3_18460611	0	18460611
3	S3_18485909	0	18485909
3	S3_18486561	0	18486561
3	S3_18488032	0	18488032
3	S3_18491088	0	18491088
3	S3_18536621	0	18536621
3	S3_18556406	0	18556406
3	S3_18577100	0	18577100
3	S3_18636888	0	18636888
3	S3_19111331	0	19111331
3	S3_19126749	0	19126749
3	S3_19126760	0	19126760
3	S3_19126764	0	19126764
3	S3_19126765	0	19126765
3	S3_19126773	0	19126773
3	S3_19161633	0	19161633
3	S3_19173532	0	19173532
3	S3_19173613	0	19173613
3	S3_19183594	0	19183594
3	S3_19193166	0	19193166
3	S3_19677853	0	19677853
3	S3_19679329	0	19679329
3	S3_19691044	0	19691044
3	S3_19708566	0	19708566
3	S3_19810039	0	19810039
3	S3_19985792	0	19985792
3	S3_20189213	0	20189213
3	S3_20189661	0	20189661
3	S3_20203558	0	20203558
3	S3_20420869	0	20420869
3	S3_20460692	0	20460692
3	S3_20523403	0	20523403
3	S3_21178948	0	21178948
3	S3_21308269	0	21308269
3	S3_21362521	0	21362521
3	S3_21477394	0	21477394
3	S3_21764370	0	21764370
3	S3_21808298	0	21808298
3	S3_21808551	0	21808551
3	S3_21808714	0	21808714
3	S3_21833885	0	21833885
3	S3_21846209	0	21846209
3	S3_22278037	0	22278037
3	S3_22470752	0	22470752
3	S3_22988203	0	22988203
3	S3_22990106	0	22990106
3	S3_22992903	0	22992903
3	S3_22993225	0	22993225
3	S3_22993387	0	22993387
3	S3_23165105	0	23165105
3	S3_23256861	0	23256861
3	S3_23491598	0	23491598
3	S3_23501680	0	23501680
3	S3_23506847	0	23506847
3	S3_23558206	0	23558206
3	S3_23576188	0	23576188
3	S3_23577619	0	23577619
3	S3_23627390	0	23627390
3	S3_23631459	0	23631459
3	S3_23638802	0	23638802
3	S3_23668653	0	23668653
3	S3_23668879	0	23668879
3	S3_24026135	0	24026135
3	S3_24185658	0	24185658
3	S3_24187439	0	24187439
3	S3_24323615	0	24323615
3	S3_24384765	0	24384765
3	S3_24713153	0	24713153
3	S3_24714258	0	24714258
3	S3_25019283	0	25019283
3	S3_25268968	0	25268968
3	S3_25348910	0	25348910
3	S3_25350149	0	25350149
3	S3_25410195	0	25410195
3	S3_25500250	0	25500250
3	S3_25500610	0	25500610
3	S3_25713082	0	25713082
3	S3_26569323	0	26569323
3	S3_26569460	0	26569460
3	S3_26569461	0	26569461
3	S3_26593133	0	26593133
3	S3_26705215	0	26705215
3	S3_26705219	0	26705219
3	S3_26732821	0	26732821
3	S3_26737417	0	26737417
3	S3_26767401	0	26767401
3	S3_26873171	0	26873171
3	S3_26877115	0	26877115
3	S3_27176332	0	27176332
3	S3_27262492	0	27262492
3	S3_27317425	0	27317425
3	S3_27317767	0	27317767
3	S3_27340234	0	27340234
3	S3_27509983	0	27509983
3	S3_27511036	0	27511036
3	S3_27525341	0	27525341
3	S3_27559054	0	27559054
3	S3_27584520	0	27584520
3	S3_27766670	0	27766670
3	S3_27766697	0	27766697
3	S3_27789966	0	27789966
3	S3_27812529	0	27812529
3	S3_27958020	0	27958020
3	S3_28206352	0	28206352
3	S3_28249452	0	28249452
3	S3_28313504	0	28313504
3	S3_28323458	0	28323458
3	S3_28366485	0	28366485
3	S3_28533168	0	28533168
3	S3_28633214	0	28633214
3	S3_28703978	0	28703978
3	S3_28767218	0	28767218
3	S3_28795556	0	28795556
3	S3_28841083	0	28841083
3	S3_28852280	0	28852280
3	S3_28852426	0	28852426
3	S3_28852592	0	28852592
3	S3_28879537	0	28879537
3	S3_28881559	0	28881559
3	S3_28881568	0	28881568
3	S3_28881569	0	28881569
3	S3_28881631	0	28881631
3	S3_28901034	0	28901034
3	S3_28945919	0	28945919
3	S3_28946726	0	28946726
3	S3_28958560	0	28958560
3	S3_29103649	0	29103649
3	S3_29118081	0	29118081
3	S3_29187059	0	29187059
3	S3_29230381	0	29230381
3	S3_29232748	0	29232748
3	S3_29255303	0	29255303
3	S3_29312212	0	29312212
3	S3_29312215	0	29312215
3	S3_29312220	0	29312220
3	S3_29472644	0	29472644
3	S3_29500304	0	29500304
3	S3_29516428	0	29516428
3	S3_29536934	0	29536934
3	S3_29542277	0	29542277
3	S3_29542418	0	29542418
3	S3_29619151	0	29619151
3	S3_29619164	0	29619164
3	S3_29649164	0	29649164
3	S3_29818465	0	29818465
3	S3_29869671	0	29869671
3	S3_29879081	0	29879081
3	S3_29882281	0	29882281
3	S3_29882748	0	29882748
3	S3_29897908	0	29897908
3	S3_29914516	0	29914516
3	S3_29923286	0	29923286
3	S3_29923296	0	29923296
3	S3_29928565	0	29928565
3	S3_29939661	0	29939661
3	S3_29939790	0	29939790
3	S3_30044845	0	30044845
3	S3_30287734	0	30287734
3	S3_30289000	0	30289000
3	S3_30360236	0	30360236
3	S3_30423058	0	30423058
3	S3_30423131	0	30423131
3	S3_30441686	0	30441686
3	S3_30576408	0	30576408
3	S3_30576541	0	30576541
3	S3_30576561	0	30576561
3	S3_30576678	0	30576678
3	S3_30588320	0	30588320
3	S3_30687114	0	30687114
3	S3_30761659	0	30761659
3	S3_30838703	0	30838703
3	S3_31321495	0	31321495
3	S3_31321511	0	31321511
3	S3_31321523	0	31321523
3	S3_31349608	0	31349608
3	S3_31471793	0	31471793
4	S4_115522	0	115522
4	S4_926776	0	926776
4	S4_926780	0	926780
4	S4_1055379	0	1055379
4	S4_1216671	0	1216671
4	S4_1242128	0	1242128
4	S4_1309947	0	1309947
4	S4_1335957	0	1335957
4	S4_1534499	0	1534499
4	S4_1536014	0	1536014
4	S4_1537062	0	1537062
4	S4_1620957	0	1620957
4	S4_1625845	0	1625845
4	S4_1626803	0	1626803
4	S4_3165764	0	3165764
4	S4_3167061	0	3167061
4	S4_3279754	0	3279754
4	S4_3431691	0	3431691
4	S4_4594604	0	4594604
4	S4_4694154	0	4694154
4	S4_4695325	0	4695325
4	S4_4696657	0	4696657
4	S4_4697678	0	4697678
4	S4_4728972	0	4728972
4	S4_4787359	0	4787359
4	S4_4996626	0	4996626
4	S4_4997439	0	4997439
4	S4_4998290	0	4998290
4	S4_4999479	0	4999479
4	S4_5048579	0	5048579
4	S4_5423220	0	5423220
4	S4_5424718	0	5424718
4	S4_5434030	0	5434030
4	S4_5465654	0	5465654
4	S4_5512051	0	5512051
4	S4_5515415	0	5515415
4	S4_5615298	0	5615298
4	S4_5617258	0	5617258
4	S4_5618480	0	5618480
4	S4_5619490	0	5619490
4	S4_5619769	0	5619769
4	S4_6269753	0	6269753
4	S4_6909235	0	6909235
4	S4_6919341	0	6919341
4	S4_7293850	0	7293850
4	S4_7355970	0	7355970
4	S4_7450841	0	7450841
4	S4_7504152	0	7504152
4	S4_7547717	0	7547717
4	S4_7551582	0	7551582
4	S4_7562472	0	7562472
4	S4_7717300	0	7717300
4	S4_7717330	0	7717330
4	S4_7717406	0	7717406
4	S4_7717498	0	7717498
4	S4_7942341	0	7942341
4	S4_7982630	0	7982630
4	S4_8327424	0	8327424
4	S4_8647033	0	8647033
4	S4_8647572	0	8647572
4	S4_8648155	0	8648155
4	S4_8648156	0	8648156
4	S4_8649203	0	8649203
4	S4_8679461	0	8679461
4	S4_8679482	0	8679482
4	S4_8691813	0	8691813
4	S4_8720725	0	8720725
4	S4_8743016	0	8743016
4	S4_8762181	0	8762181
4	S4_8861747	0	8861747
4	S4_8869612	0	8869612
4	S4_8875503	0	8875503
4	S4_8878523	0	8878523
4	S4_8885095	0	8885095
4	S4_8885480	0	8885480
4	S4_8888052	0	8888052
4	S4_8892303	0	8892303
4	S4_8894800	0	8894800
4	S4_8903879	0	8903879
4	S4_8947336	0	8947336
4	S4_8970357	0	8970357
4	S4_8980895	0	8980895
4	S4_9033470	0	9033470
4	S4_9033742	0	9033742
4	S4_9033997	0	9033997
4	S4_9034010	0	9034010
4	S4_9163417	0	9163417
4	S4_9163418	0	9163418
4	S4_9163419	0	9163419
4	S4_9163420	0	9163420
4	S4_9170536	0	9170536
4	S4_9184294	0	9184294
4	S4_9184830	0	9184830
4	S4_9265577	0	9265577
4	S4_9300940	0	9300940
4	S4_9309467	0	9309467
4	S4_9762133	0	9762133
4	S4_9887095	0	9887095
4	S4_10156012	0	10156012
4	S4_10625378	0	10625378
4	S4_10771679	0	10771679
4	S4_10828760	0	10828760
4	S4_10828775	0	10828775
4	S4_10828778	0	10828778
4	S4_10834759	0	10834759
4	S4_10837785	0	10837785
4	S4_10837786	0	10837786
4	S4_10840795	0	10840795
4	S4_11069213	0	11069213
4	S4_11211612	0	11211612
4	S4_11588417	0	11588417
4	S4_11598062	0	11598062
4	S4_11794322	0	11794322
4	S4_12008497	0	12008497
4	S4_12249164	0	12249164
4	S4_12251294	0	12251294
4	S4_12648856	0	12648856
4	S4_12648860	0	12648860
4	S4_12650928	0	12650928
4	S4_12691356	0	12691356
4	S4_12711496	0	12711496
4	S4_12735704	0	12735704
4	S4_12737656	0	12737656
4	S4_12737719	0	12737719
4	S4_12748572	0	12748572
4	S4_12758500	0	12758500
4	S4_12768098	0	12768098
4	S4_12769481	0	12769481
4	S4_12771799	0	12771799
4	S4_12815439	0	12815439
4	S4_12840310	0	12840310
4	S4_12889512	0	12889512
4	S4_13038923	0	13038923
4	S4_13039179	0	13039179
4	S4_13065358	0	13065358
4	S4_13066638	0	13066638
4	S4_13066817	0	13066817
4	S4_13069247	0	13069247
4	S4_13069568	0	13069568
4	S4_13114777	0	13114777
4	S4_13116399	0	13116399
4	S4_13138654	0	13138654
4	S4_13203680	0	13203680
4	S4_13248226	0	13248226
4	S4_13248258	0	13248258
4	S4_13251641	0	13251641
4	S4_13251900	0	13251900
4	S4_13437455	0	13437455
4	S4_13461406	0	13461406
4	S4_13465499	0	13465499
4	S4_13467883	0	13467883
4	S4_13617942	0	13617942
4	S4_13666914	0	13666914
4	S4_13667537	0	13667537
4	S4_13685549	0	13685549
4	S4_13738396	0	13738396
4	S4_13745439	0	13745439
4	S4_14090512	0	14090512
4	S4_14090989	0	14090989
4	S4_14178586	0	14178586
4	S4_14428640	0	14428640
4	S4_14473180	0	14473180
4	S4_14711071	0	14711071
4	S4_15116427	0	15116427
4	S4_15173290	0	15173290
4	S4_15182639	0	15182639
4	S4_15198284	0	15198284
4	S4_15199278	0	15199278
4	S4_15226014	0	15226014
4	S4_15236354	0	15236354
4	S4_15236372	0	15236372
4	S4_15257848	0	15257848
4	S4_15257850	0	15257850
4	S4_15603189	0	15603189
4	S4_15603190	0	15603190
4	S4_15783010	0	15783010
4	S4_16305251	0	16305251
4	S4_16316456	0	16316456
4	S4_16316756	0	16316756
4	S4_16317518	0	16317518
4	S4_16585709	0	16585709
4	S4_16825581	0	16825581
4	S4_16852165	0	16852165
4	S4_16862331	0	16862331
4	S4_16862332	0	16862332
4	S4_17068239	0	17068239
4	S4_17256174	0	17256174
4	S4_17714637	0	17714637
4	S4_18126170	0	18126170
4	S4_18171318	0	18171318
4	S4_18171379	0	18171379
4	S4_18171398	0	18171398
4	S4_18417846	0	18417846
4	S4_18467445	0	18467445
4	S4_18598215	0	18598215
4	S4_18598221	0	18598221
4	S4_18599558	0	18599558
4	S4_18642875	0	18642875
4	S4_18644819	0	18644819
4	S4_18762302	0	18762302
4	S4_18855151	0	18855151
4	S4_18975720	0	18975720
4	S4_19028229	0	19028229
4	S4_19088023	0	19088023
4	S4_19169591	0	19169591
4	S4_19182999	0	19182999
4	S4_19184134	0	19184134
4	S4_19194583	0	19194583
4	S4_19318957	0	19318957
4	S4_19319767	0	19319767
4	S4_19319768	0	19319768
4	S4_19342794	0	19342794
4	S4_19342942	0	19342942
4	S4_19344056	0	19344056
4	S4_19402745	0	19402745
4	S4_19404294	0	19404294
4	S4_19465815	0	19465815
4	S4_19860957	0	19860957
4	S4_19867838	0	19867838
4	S4_19952550	0	19952550
4	S4_20010195	0	20010195
4	S4_20010461	0	20010461
4	S4_20017779	0	20017779
4	S4_20036530	0	20036530
4	S4_20078481	0	20078481
4	S4_20091182	0	20091182
4	S4_20174308	0	20174308
4	S4_20306801	0	20306801
4	S4_20390902	0	20390902
4	S4_20510913	0	20510913
4	S4_20546025	0	20546025
4	S4_20812211	0	20812211
4	S4_20883071	0	20883071
4	S4_20911445	0	20911445
4	S4_21051948	0	21051948
4	S4_21079661	0	21079661
4	S4_21080011	0	21080011
4	S4_21169486	0	21169486
4	S4_21169855	0	21169855
4	S4_21170158	0	21170158
4	S4_21176567	0	21176567
4	S4_21289145	0	21289145
4	S4_21362679	0	21362679
4	S4_21362959	0	21362959
4	S4_21389900	0	21389900
4	S4_21398237	0	21398237
4	S4_21412535	0	21412535
4	S4_21449336	0	21449336
4	S4_21449722	0	21449722
4	S4_21919869	0	21919869
4	S4_21919900	0	21919900
4	S4_21960531	0	21960531
4	S4_21998001	0	21998001
4	S4_22009292	0	22009292
4	S4_22064999	0	22064999
4	S4_22068125	0	22068125
4	S4_22102400	0	22102400
4	S4_22175160	0	22175160
4	S4_22182101	0	22182101
4	S4_22192185	0	22192185
4	S4_22192817	0	22192817
4	S4_22201844	0	22201844
4	S4_22201858	0	22201858
4	S4_22202782	0	22202782
4	S4_22248092	0	22248092
4	S4_22269096	0	22269096
4	S4_22568597	0	22568597
4	S4_22615642	0	22615642
4	S4_22622957	0	22622957
4	S4_22708777	0	22708777
4	S4_22820094	0	22820094
4	S4_22822731	0	22822731
4	S4_22960750	0	22960750
4	S4_22960773	0	22960773
4	S4_22974161	0	22974161
4	S4_23036991	0	23036991
4	S4_23139538	0	23139538
4	S4_23396660	0	23396660
4	S4_23416948	0	23416948
4	S4_23480117	0	23480117
4	S4_23481416	0	23481416
4	S4_23482406	0	23482406
4	S4_23590785	0	23590785
4	S4_23593938	0	23593938
4	S4_23593961	0	23593961
4	S4_23620095	0	23620095
4	S4_23628348	0	23628348
4	S4_23639664	0	23639664
4	S4_23639806	0	23639806
4	S4_23667302	0	23667302
4	S4_23668682	0	23668682
4	S4_23702887	0	23702887
4	S4_23740458	0	23740458
4	S4_23742570	0	23742570
4	S4_23742736	0	23742736
4	S4_23742808	0	23742808
4	S4_23742820	0	23742820
4	S4_23779410	0	23779410
4	S4_23779424	0	23779424
4	S4_23792113	0	23792113
4	S4_23812650	0	23812650
4	S4_23818820	0	23818820
4	S4_23821649	0	23821649
4	S4_23839245	0	23839245
4	S4_23839475	0	23839475
4	S4_23885413	0	23885413
4	S4_24001089	0	24001089
4	S4_24098286	0	24098286
4	S4_24496929	0	24496929
4	S4_24565439	0	24565439
4	S4_24598887	0	24598887
4	S4_24600605	0	24600605
4	S4_24609473	0	24609473
4	S4_24617076	0	24617076
4	S4_24617321	0	24617321
4	S4_24617555	0	24617555
4	S4_24617660	0	24617660
4	S4_24617812	0	24617812
4	S4_24617891	0	24617891
4	S4_24631620	0	24631620
4	S4_24682445	0	24682445
4	S4_24710958	0	24710958
4	S4_24814890	0	24814890
4	S4_24841582	0	24841582
4	S4_24843682	0	24843682
4	S4_24954791	0	24954791
4	S4_25087828	0	25087828
4	S4_25087867	0	25087867
4	S4_25303587	0	25303587
4	S4_25328207	0	25328207
4	S4_25328357	0	25328357
4	S4_25477122	0	25477122
4	S4_25478371	0	25478371
4	S4_25604695	0	25604695
4	S4_25605283	0	25605283
4	S4_25605779	0	25605779
4	S4_25605836	0	25605836
4	S4_25607533	0	25607533
4	S4_25607577	0	25607577
4	S4_25735340	0	25735340
4	S4_25777059	0	25777059
4	S4_25777647	0	25777647
4	S4_25905629	0	25905629
4	S4_25939490	0	25939490
4	S4_26206996	0	26206996
4	S4_26206997	0	26206997
4	S4_26208316	0	26208316
4	S4_26369450	0	26369450
4	S4_26444876	0	26444876
4	S4_26505386	0	26505386
4	S4_26508294	0	26508294
4	S4_26508320	0	26508320
4	S4_26536509	0	26536509
4	S4_26552930	0	26552930
4	S4_26706015	0	26706015
4	S4_26706991	0	26706991
4	S4_26810436	0	26810436
4	S4_27134631	0	27134631
4	S4_27173939	0	27173939
4	S4_27176910	0	27176910
4	S4_27201869	0	27201869
4	S4_27201880	0	27201880
4	S4_27201881	0	27201881
4	S4_27243685	0	27243685
4	S4_27264605	0	27264605
4	S4_27264719	0	27264719
4	S4_27415182	0	27415182
4	S4_27429662	0	27429662
4	S4_27429925	0	27429925
4	S4_27464191	0	27464191
4	S4_27466414	0	27466414
4	S4_27466430	0	27466430
4	S4_27466445	0	27466445
4	S4_27466573	0	27466573
4	S4_27474108	0	27474108
4	S4_27482103	0	27482103
4	S4_27482106	0	27482106
4	S4_27482119	0	27482119
4	S4_27514255	0	27514255
4	S4_27514920	0	27514920
4	S4_27514982	0	27514982
4	S4_27569965	0	27569965
4	S4_27584579	0	27584579
4	S4_27623432	0	27623432
4	S4_27630394	0	27630394
4	S4_27644583	0	27644583
4	S4_27739713	0	27739713
5	S5_20452	0	20452
5	S5_21286	0	21286
5	S5_190971	0	190971
5	S5_611382	0	611382
5	S5_638850	0	638850
5	S5_640617	0	640617
5	S5_645174	0	645174
5	S5_652393	0	652393
5	S5_678486	0	678486
5	S5_680985	0	680985
5	S5_693055	0	693055
5	S5_694674	0	694674
5	S5_703740	0	703740
5	S5_706414	0	706414
5	S5_729584	0	729584
5	S5_760469	0	760469
5	S5_823306	0	823306
5	S5_823708	0	823708
5	S5_846359	0	846359
5	S5_955262	0	955262
5	S5_963042	0	963042
5	S5_1003056	0	1003056
5	S5_1018242	0	1018242
5	S5_1032922	0	1032922
5	S5_1044320	0	1044320
5	S5_1121137	0	1121137
5	S5_1124881	0	1124881
5	S5_1146088	0	1146088
5	S5_1173198	0	1173198
5	S5_1299181	0	1299181
5	S5_1305456	0	1305456
5	S5_1340304	0	1340304
5	S5_1412516	0	1412516
5	S5_1433647	0	1433647
5	S5_1469313	0	1469313
5	S5_1659224	0	1659224
5	S5_1659492	0	1659492
5	S5_1661656	0	1661656
5	S5_1662586	0	1662586
5	S5_1763210	0	1763210
5	S5_1779145	0	1779145
5	S5_1779316	0	1779316
5	S5_1931874	0	1931874
5	S5_2055558	0	2055558
5	S5_2056315	0	2056315
5	S5_2122959	0	2122959
5	S5_2294646	0	2294646
5	S5_2458803	0	2458803
5	S5_2487608	0	2487608
5	S5_2805679	0	2805679
5	S5_2831714	0	2831714
5	S5_2835762	0	2835762
5	S5_2961515	0	2961515
5	S5_3086193	0	3086193
5	S5_3128309	0	3128309
5	S5_3161671	0	3161671
5	S5_3164178	0	3164178
5	S5_3198789	0	3198789
5	S5_3244418	0	3244418
5	S5_3311416	0	3311416
5	S5_3523302	0	3523302
5	S5_3533904	0	3533904
5	S5_3535360	0	3535360
5	S5_3787893	0	3787893
5	S5_3787902	0	3787902
5	S5_3823744	0	3823744
5	S5_3830240	0	3830240
5	S5_3836715	0	3836715
5	S5_3880833	0	3880833
5	S5_3885670	0	3885670
5	S5_3914408	0	3914408
5	S5_3915118	0	3915118
5	S5_3994590	0	3994590
5	S5_4019236	0	4019236
5	S5_4451023	0	4451023
5	S5_4633427	0	4633427
5	S5_4820369	0	4820369
5	S5_4906682	0	4906682
5	S5_5199683	0	5199683
5	S5_5396415	0	5396415
5	S5_5396422	0	5396422
5	S5_5448379	0	5448379
5	S5_5455376	0	5455376
5	S5_5720441	0	5720441
5	S5_5874640	0	5874640
5	S5_6400549	0	6400549
5	S5_6419890	0	6419890
5	S5_6461373	0	6461373
5	S5_6492076	0	6492076
5	S5_6508596	0	6508596
5	S5_6525395	0	6525395
5	S5_6595744	0	6595744
5	S5_6607261	0	6607261
5	S5_6614119	0	6614119
5	S5_6615801	0	6615801
5	S5_6734835	0	6734835
5	S5_6797589	0	6797589
5	S5_6857709	0	6857709
5	S5_7119665	0	7119665
5	S5_7119667	0	7119667
5	S5_7161858	0	7161858
5	S5_7684536	0	7684536
5	S5_8224995	0	8224995
5	S5_8225000	0	8225000
5	S5_8225004	0	8225004
5	S5_8225010	0	8225010
5	S5_8225022	0	8225022
5	S5_8258494	0	8258494
5	S5_8258817	0	8258817
5	S5_8373715	0	8373715
5	S5_8399120	0	8399120
5	S5_8400920	0	8400920
5	S5_8403387	0	8403387
5	S5_8403895	0	8403895
5	S5_8705954	0	8705954
5	S5_8795692	0	8795692
5	S5_8817320	0	8817320
5	S5_8820391	0	8820391
5	S5_8841412	0	8841412
5	S5_8965626	0	8965626
5	S5_9040954	0	9040954
5	S5_9077151	0	9077151
5	S5_9142819	0	9142819
5	S5_9307451	0	9307451
5	S5_9437203	0	9437203
5	S5_9443192	0	9443192
5	S5_9569404	0	9569404
5	S5_9571271	0	9571271
5	S5_9821550	0	9821550
5	S5_10337664	0	10337664
5	S5_10342121	0	10342121
5	S5_10954578	0	10954578
5	S5_11006245	0	11006245
5	S5_11006259	0	11006259
5	S5_11006452	0	11006452
5	S5_11019641	0	11019641
5	S5_11124983	0	11124983
5	S5_11249401	0	11249401
5	S5_11249870	0	11249870
5	S5_11537769	0	11537769
5	S5_11548612	0	11548612
5	S5_11568010	0	11568010
5	S5_11574697	0	11574697
5	S5_11791905	0	11791905
5	S5_11812398	0	11812398
5	S5_11813256	0	11813256
5	S5_11872196	0	11872196
5	S5_11881267	0	11881267
5	S5_11928675	0	11928675
5	S5_11990540	0	11990540
5	S5_11999362	0	11999362
5	S5_12100539	0	12100539
5	S5_12335530	0	12335530
5	S5_12335546	0	12335546
5	S5_12547320	0	12547320
5	S5_12570142	0	12570142
5	S5_12572448	0	12572448
5	S5_12581079	0	12581079
5	S5_12660449	0	12660449
5	S5_12813467	0	12813467
5	S5_13117445	0	13117445
5	S5_13228213	0	13228213
5	S5_13234923	0	13234923
5	S5_13245533	0	13245533
5	S5_13261243	0	13261243
5	S5_13290680	0	13290680
5	S5_13290696	0	13290696
5	S5_13335611	0	13335611
5	S5_13421222	0	13421222
5	S5_13454643	0	13454643
5	S5_13820505	0	13820505
5	S5_13998699	0	13998699
5	S5_13999439	0	13999439
5	S5_14228713	0	14228713
5	S5_14584473	0	14584473
5	S5_14607987	0	14607987
5	S5_14681755	0	14681755
5	S5_14695365	0	14695365
5	S5_14735533	0	14735533
5	S5_14762376	0	14762376
5	S5_14797572	0	14797572
5	S5_15005739	0	15005739
5	S5_15006033	0	15006033
5	S5_15057584	0	15057584
5	S5_15199234	0	15199234
5	S5_15212743	0	15212743
5	S5_15254599	0	15254599
5	S5_15479356	0	15479356
5	S5_15481049	0	15481049
5	S5_15856448	0	15856448
5	S5_15882046	0	15882046
5	S5_15885165	0	15885165
5	S5_15940955	0	15940955
5	S5_16119544	0	16119544
5	S5_16362454	0	16362454
5	S5_16395039	0	16395039
5	S5_16439515	0	16439515
5	S5_16448163	0	16448163
5	S5_16456789	0	16456789
5	S5_16485831	0	16485831
5	S5_16485832	0	16485832
5	S5_16507057	0	16507057
5	S5_16509488	0	16509488
5	S5_16764656	0	16764656
5	S5_16770245	0	16770245
5	S5_16776058	0	16776058
5	S5_16788815	0	16788815
5	S5_16795818	0	16795818
5	S5_16797074	0	16797074
5	S5_16831571	0	16831571
5	S5_16833426	0	16833426
5	S5_16943770	0	16943770
5	S5_16943912	0	16943912
5	S5_17082777	0	17082777
5	S5_17082779	0	17082779
5	S5_17092052	0	17092052
5	S5_17100985	0	17100985
5	S5_17109437	0	17109437
5	S5_17191499	0	17191499
5	S5_17194808	0	17194808
5	S5_17195885	0	17195885
5	S5_17435610	0	17435610
5	S5_17871329	0	17871329
5	S5_18056984	0	18056984
5	S5_18241895	0	18241895
5	S5_18297494	0	18297494
5	S5_18328237	0	18328237
5	S5_18424979	0	18424979
5	S5_18471088	0	18471088
5	S5_18498104	0	18498104
5	S5_18515937	0	18515937
5	S5_18718902	0	18718902
5	S5_18771675	0	18771675
5	S5_19063001	0	19063001
5	S5_19063659	0	19063659
5	S5_19180540	0	19180540
5	S5_19288981	0	19288981
5	S5_19502159	0	19502159
5	S5_19504255	0	19504255
5	S5_19504258	0	19504258
5	S5_19716590	0	19716590
5	S5_19716783	0	19716783
5	S5_19717183	0	19717183
5	S5_20189701	0	20189701
5	S5_20290167	0	20290167
5	S5_20293914	0	20293914
5	S5_20313742	0	20313742
5	S5_20523227	0	20523227
5	S5_20526213	0	20526213
5	S5_20539232	0	20539232
5	S5_20542577	0	20542577
5	S5_20619978	0	20619978
5	S5_20883425	0	20883425
5	S5_20896836	0	20896836
5	S5_21159987	0	21159987
5	S5_21160721	0	21160721
5	S5_21270641	0	21270641
5	S5_21279880	0	21279880
5	S5_21282910	0	21282910
5	S5_21293252	0	21293252
5	S5_21328831	0	21328831
5	S5_21471586	0	21471586
[truncated: 26,678 more rows]
